# Supplementary material for: Functional Dichotomy for a Hyphal Repressor in Candida albicans
Source: mBio. 2023 Mar 8;14(2):e00134-23. doi: 10.1128/mbio.00134-23 (PMC10127614; doi:10.1128/mbio.00134-23)
Supplement: TABLE S1 [file mbio.00134-23-s0002.xlsx]

## Sheet: Strains
Strain number	Strain	Marker	Genotype
YM1	SC5314	natS	SC5314 wild type
YM2	P76067	natS	P76067 wild type
YM3	P57055	natS	P57055 wild type
YM4	P87	natS	P87 wild type
YM5	P75010	natS	P75010 wild type
YM6	SC5314	his- natR	his1Δ::r3NAT1r3/his1Δ::r3NAT1r3
YM7	P76067	his- natR	his1Δ::r3NAT1r3/his1Δ::r3NAT1r3
YM8	P57055	his- natR	his1Δ::r3NAT1r3/his1Δ::r3NAT1r3
YM9	P87	his- natR	his1Δ::r3NAT1r3/his1Δ::r3NAT1r3
YM10	P75010	his- natR	his1Δ::r3NAT1r3/his1Δ::r3NAT1r3
YM29	P57055 nrg1∆/∆	his+ natS	nrg1Δ::r1HIS1r1/nrg1Δ::r1HIS1r1
YM30	P76067 nrg1∆/∆	his+ natS	nrg1Δ::r1HIS1r1/nrg1Δ::r1HIS1r1
YM31	P75010 nrg1∆/∆	his+ natS	nrg1Δ::r1HIS1r1/nrg1Δ::r1HIS1r1
YM32	P87 nrg1∆/∆	his+ natS	nrg1Δ::r1HIS1r1/nrg1Δ::r1HIS1r1
YM38	SC5314 nrg1∆/∆	his+ natS	nrg1Δ::r1HIS1r1/nrg1Δ::r1HIS1r1
YM50	NRG1SC5314 in nrg1∆/∆ SC5314	his+ natR	nrg1Δ::NRG1SC5314 NAT/nrg1Δ::NRG1SC5314 NAT
YM51	NRG1SC5314 in nrg1∆/∆ P76067	his+ natR	nrg1Δ::NRG1SC5314 NAT/nrg1Δ::NRG1SC5314 NAT
YM52	NRG1SC5314 in nrg1∆/∆ P57055	his+ natR	nrg1Δ::NRG1SC5314 NAT/nrg1Δ::NRG1SC5314 NAT
YM53	NRG1SC5314 in nrg1∆/∆ P87	his+ natR	nrg1Δ::NRG1SC5314 NAT/nrg1Δ::NRG1SC5314 NAT
YM54	NRG1SC5314 in nrg1∆∆ P75010	his+ natR	nrg1Δ::NRG1SC5314 NAT/nrg1Δ::NRG1SC5314 NAT

## Sheet: Plasmids
Plasmid Name	Description	Marker	Reference
pNAT	NAT1 marker	ampR	Min et al., 2016
pV1093	CaCas9/sgRNA expression vector	ampR	Vyas et al., 2015
pMH01	pRS424 carrying C.d.HIS1 from pSN52 at KpnI site	ampR	Huang and Mitchell, 2017
pMH02	pRS424 carrying C.d.HIS1 from pSN52 at SapI site	ampR	Huang and Mitchell, 2017
pmh06	YEp24 carrying NAT1 from pNAT at BamHI site	ampR	Huang et al., 2019
pmh05	YEp24 carrying NAT1 from pNAT at XmaI site	ampR	Huang et al., 2019

## Sheet: Primers
Primer names	sequence
CaCas9/for	ATCTCATTAGATTTGGAACTTGTGGGTT
CaCas9/rev	TTCGAGCGTCCCAAAACCTTCT
SNR52/F	AAGAAAGAAAGAAAACCAGGAGTGAA
sgRNA/R	ACAAATATTTAAACTCGGGACCTGG
sgRNA/F_NRG1	accgtcaattatagaagctgGTTTTAGAGCTAGAAATAGCAAGTTAAA
SNR52/R_NRG1	cagcttctataattgacggtCAAATTAAAAATAGTTTACGCAAGTC
SNR52/N	GCGGCCGCAAGTGATTAGACT
sgRNA/N	GCAGCTCAGTGATTAAGAGTAAAGATGG
NRG1 CRIME adapR	taaccataacaaaaaaaaactaaacccaagcaattaaccatccaaatttaacccgttttataatacaattttgaccacatCCAATACGCAAACCGCC
NRG1 CRIME adapF	aataacaataaaacatcgttatcctgtttctcatctcaaaatttttccctgctagtttcattaagaatcaaacaatcattCTCGAGGTCGACGGTATCG
NRG1 Check/F	CCTCATTGTTCAAGTATCTTCCA
NRG1 Check int/R	AGTTGGCCAGTAAATCACCAGT
HIS1 CrIME/F	gcgcaagaagcctcaact
HIS1 CrIME/R	gagctacagggcttgacc
Cd HIS1 Check int/R	GGCGCAACAGATATATTGGTGCTCG
NRG1 3’R->pNAT 5’/R	CGACGTCGGGCCCAATTCGCCCTATAGTGAGTCGTATTACAATTCACTGGCCGTCGTTTTACAACGTCGTGACTGGGAAAagatctatggcaatgcaagaaaat
pNAT 3’R->NRG1 down/R	agaacacttatgccacgtgggtggatttaatagaatccttgtaaaatattatctctagagaattataaggggaggagagaGTGGAATTGTGAGCGGATA
NRG1 far check/F	AACGTCCAGGTTACTATTTTCCAA
pNAT/F	TTTCCCAGTCACGACGTT
NAT check/R	TCAATGGTGGATCAACTGGAACTTC
r1 check int/R	CACTAAAGGGAACAAAAGCTGG
sgRNA/F r1	GGGATCCACTAGTTCTAGAGGTTTTAGAGCTAGAAATAGCAAGTTAAA
SNR52/R r1	CTCTAGAACTAGTGGATCCCCAAATTAAAAATAGTTTACGCAAGTC
