# Supplementary material for: Functional Dichotomy for a Hyphal Repressor in Candida albicans
Source: mBio. 2023 Mar 8;14(2):e00134-23. doi: 10.1128/mbio.00134-23 (PMC10127614; doi:10.1128/mbio.00134-23)
Supplement: TABLE S2 [file mbio.00134-23-s0003.xlsx]

## Sheet: All genes
		P57055 nrg1/wt		SC5314 nrg1/wt		P57055 wt/SC5314 wt		P57055 nrg1/SC5314 nrg1
Gene_ID	GeneName	log2FoldChange	padj	log2FoldChange	padj	log2FoldChange	padj	log2FoldChange	padj
C1_00020C	-	-1.215	7.88e-05	0.21616	0.14806	-5.1194	0	-6.971	1.8596e-192
C1_00030C	-	0.1958	0.4734	0.52466	0.074869	-0.45424	0.060455	-0.89462	0.0033383
C1_00040W	CTA2	-0.33177	0.00011121	0.15835	0.32366	-1.2542	4.6941e-68	-1.7578	4.168e-35
C1_00050C	-	0.046147	0.71104	-0.0044466	0.99003	-0.22177	0.20326	-0.44598	0.38096
C1_00060W	TUP1	0.22704	1.71e-05	-0.24141	0.00076093	-0.12898	0.041772	0.32604	5.7414e-08
C1_00070W	MVD	-0.072294	0.26961	-0.21059	0.073211	-0.010002	0.9102	0.11723	0.31188
C1_00080C	RCA1	-0.38431	3.19e-06	0.26329	0.0092876	0.049387	0.64364	-0.61858	1.3364e-11
C1_00090W	-	-0.053109	0.83158	0.27387	0.12461	-0.24465	0.20206	-0.60966	0.0023439
C1_00100C	-	-0.22934	0.024473	-0.40888	0.0037066	-0.24557	0.017075	-0.074218	0.64903
C1_00110W	CCT8	-0.054358	0.40055	-0.37232	9.98e-06	0.14948	0.020373	0.45698	1.5906e-09
C1_00120C	TRP1	0.0078071	0.93235	0.0047958	0.975	-0.047284	0.60364	-0.059265	0.61812
C1_00130C	VPS53	-0.061929	0.39436	-0.04044	0.68864	0.057665	0.47461	0.022069	0.8094
C1_00140W	KEL1	-0.0013809	0.98616	-0.13717	0.12832	-0.13696	0.046305	-0.015459	0.87317
C1_00150C	RIM8	0.076564	0.51023	-0.048916	0.80453	0.37839	0.00076823	0.49791	0.0004098
C1_00160C	-	-0.18712	0.00099867	-0.81026	1.93e-16	0.52407	1.9079e-21	1.1433	1.413e-32
C1_00170W	LEU4	-0.23622	1.21e-05	-0.40466	0.016741	3.4733	0	3.6319	2.8063e-163
C1_00180W	RPL16A	-0.18426	5.62e-05	-0.4859	2.26e-09	0.080889	0.18873	0.37256	1.5733e-07
C1_00190C	-	0.31266	0.28343	0.98348	0.0036583	0.44245	0.15106	-1.2325	0.016221
C1_00200C	-	-0.7457	8.36e-05	0.1703	0.4264	-0.18673	0.34472	-1.1746	5.5941e-09
C1_00210C	-	-0.10184	0.041785	-0.33735	5.49e-06	-0.20088	0.00023433	0.021536	0.78959
C1_00220W	PHR2	-0.23811	0.0049518	-0.050156	0.84366	0.72332	3.2391e-25	0.51331	0.01582
C1_00230C	BFA1	-0.091716	0.38716	-0.34947	0.00064297	-0.014953	0.89657	0.22995	0.068464
C1_00270W	-	-0.35352	0.097467	-0.094116	0.82948	-3.6349	2.8419e-220	-3.1787	8.3474e-14
C1_00290W	POL93	-0.59527	7.28e-06	-0.39243	0.052063	-4.3164	0	-4.4069	2.0512e-102
C1_00310W	-	0.54314	1.34e-18	-0.30272	0.061888	-0.22791	0.00099129	0.60697	9.1328e-05
C1_00320W	-	-0.052475	0.56796	-0.019727	0.885	0.25768	0.0022408	0.21297	0.039393
C1_00330C	-	-0.16921	0.080669	-0.21092	0.045607	-0.28654	0.00070083	-0.26176	0.023472
C1_00340W	HBR1	-0.097542	0.19487	-0.27147	0.032141	0.071764	0.40876	0.23669	0.050827
C1_00350C	HMX1	0.17683	0.047682	-0.26503	0.18093	-0.57773	3.0917e-19	-0.13148	0.56363
C1_00360W	CDC13	-0.066656	0.53587	0.20495	0.10318	-0.34498	0.00021087	-0.63944	4.0972e-09
C1_00370W	-	-0.10761	0.52666	0.3411	0.082824	0.51912	0.00053198	0.057815	0.80143
C1_00380C	NAA25	0.05358	0.4842	0.10403	0.24133	0.36527	1.182e-07	0.30273	7.4811e-05
C1_00390W	ENA2	0.14603	0.034981	-0.52565	1.7e-05	0.17227	0.041067	0.84084	1.0948e-14
C1_00400W	SVF1	-0.25715	2.67e-06	0.46941	0.0019235	-0.54687	5.8546e-23	-1.292	1.7408e-19
C1_00410C	-	0.64579	2.53e-25	-0.086467	0.6623	0.37201	1.8272e-05	1.0867	8.7727e-14
C1_00420W	-	-0.087742	0.27086	0.28462	0.066907	-0.14437	0.042084	-0.53658	0.00036918
C1_00430W	-	0.064165	0.47303	0.18029	0.234	-0.0035234	0.97554	-0.13862	0.35286
C1_00440W	UBP6	-0.042581	0.45145	0.09878	0.18542	-0.021567	0.76103	-0.17855	0.0022675
C1_00450C	-	0.17795	0.0019408	-0.35788	0.0012694	0.12106	0.11928	0.64858	4.7064e-12
C1_00460W	-	-0.099743	0.11818	-0.064021	0.49734	0.0017909	0.98253	-0.048252	0.58498
C1_00470C	-	0.34188	9.62e-06	-0.14676	0.22153	0.06076	0.58011	0.54069	6.8164e-09
C1_00480C	GCN20	-0.11508	0.034944	-0.41348	3.25e-11	0.11438	0.040472	0.39994	1.2051e-09
C1_00490C	TTR1	0.1988	0.00044098	-0.015083	0.90143	0.47881	1.1955e-16	0.67961	1.5445e-14
C1_00500C	GLO1	0.1555	0.0067367	-0.036904	0.86375	0.15441	0.027922	0.32942	0.053725
C1_00510W	-	-0.094536	0.30249	-0.16579	0.33314	-0.029577	0.78216	0.031454	0.86683
C1_00520W	-	0.042053	0.67738	-0.010987	0.93571	0.18389	0.041562	0.22506	0.032269
C1_00530C	-	-0.04679	0.62352	-0.14702	0.29194	-0.0025615	0.9816	0.086331	0.52707
C1_00540C	-	-0.11788	0.12252	-0.23745	0.0042516	0.029981	0.73838	0.13603	0.13097
C1_00550W	CIS2	-0.36587	0.00055491	-0.17551	0.21831	-0.045593	0.74188	-0.25284	0.047272
C1_00560W	CNS1	-0.079954	0.34956	-0.35153	9.9e-05	0.28364	0.00033405	0.54662	1.9804e-10
C1_00570C	-	0.032638	0.71513	0.30483	0.0066421	0.31635	4.9564e-05	0.026592	0.83737
C1_00580W	-	0.4503	1.94e-05	0.52754	1.33e-05	0.033198	0.82735	-0.061315	0.65704
C1_00590W	TUF1	-0.041764	0.47928	-0.49008	2.13e-14	0.2044	7.1891e-05	0.64084	3.8181e-23
C1_00600W	APC1	-0.091532	0.20185	-0.01419	0.90867	-0.04731	0.57639	-0.14025	0.15428
C1_00610W	PSD1	0.24928	3.82e-06	0.18881	0.023229	-0.19657	0.0011995	-0.1532	0.052036
C1_00620W	MOB2	-0.019073	0.84119	0.024808	0.85596	0.040517	0.68392	-0.017482	0.87979
C1_00630W	-	1.0211	2.3e-18	0.61238	3.7e-07	-0.63291	1.1774e-06	-0.25271	0.032166
C1_00640C	RPO41	-0.25924	3.74e-07	-0.50641	1.43e-12	0.16716	0.0055445	0.40342	2.9866e-10
C1_00650C	SNF7	0.19146	0.006188	0.14153	0.064865	-0.33292	1.5851e-06	-0.30077	1.4946e-05
C1_00660C	-	0.049368	0.58345	-0.0061569	0.95239	-0.17185	0.024799	-0.13253	0.14459
C1_00670C	UGA32	0.72772	2.99e-34	0.15666	0.19928	0.54558	5.3613e-13	1.1052	3.5041e-33
C1_00680W	ASM3	1.1051	8.73e-82	0.65611	0.064954	2.4204	4.1664e-55	2.3239	1.1348e-09
C1_00690W	RIC1	-0.067206	0.49532	-0.0048361	0.975	0.070601	0.464	-0.0063195	0.96704
C1_00700W	-	0.10182	0.42231	0.088273	0.45895	-0.21424	0.03259	-0.21769	0.12098
C1_00710C	TUB2	-0.019437	0.74933	0.29118	8.06e-07	-0.28695	3.8915e-10	-0.61429	1.1501e-23
C1_00730C	CMP1	0.11244	0.053704	0.054038	0.52227	-0.28357	5.0612e-07	-0.24127	0.00055499
C1_00740C	SPE1	-0.12627	0.025575	-0.46852	1.47e-11	-0.013007	0.85163	0.3168	3.7342e-05
C1_00750C	VPS27	0.14207	0.037004	0.42559	5.76e-09	0.060143	0.45458	-0.23988	0.0017724
C1_00760W	-	0.1443	0.047326	0.24369	0.0034057	-0.059926	0.50228	-0.17614	0.023056
C1_00770C	ROT1	-0.18978	0.024587	-0.35453	0.0057598	1.3395	5.529e-60	1.5084	1.6243e-38
C1_00780C	HGC1	0.0096206	0.90057	0.26793	0.0013923	-0.3267	2.6343e-08	-0.60338	1.2275e-14
C1_00790W	-	0.15008	0.33256	0.28733	0.087122	0.48606	0.00065263	0.3461	0.041703
C1_00800C	ERG2	-0.25064	5.89e-06	0.091514	0.6232	-0.068348	0.44454	-0.42501	0.0035767
C1_00810W	-	-0.024704	0.87093	0.14269	0.31668	-0.0908	0.49509	-0.27808	0.041786
C1_00820W	-	0.10449	0.44232	0.34661	0.0035101	-0.30186	0.010188	-0.56939	2.2591e-06
C1_00830W	-	0.74693	1.61e-13	0.5317	8.57e-08	-0.13177	0.32613	0.070663	0.51037
C1_00840C	NRM1	-0.24181	7.8e-05	-0.23549	0.054461	-0.2323	0.00051066	-0.24896	0.034947
C1_00850W	IHD2	1.1052	5.19e-96	0.72587	8.53e-12	-0.05591	0.58764	0.29695	5.5554e-05
C1_00860W	-	0.20765	0.077116	0.62981	3.8e-07	-0.02057	0.90041	-0.46831	2.9724e-05
C1_00870W	LRO1	0.057813	0.43461	0.16975	0.052069	-0.032313	0.68949	-0.16064	0.067644
C1_00880W	-	0.020368	0.9183	-0.4749	0.10259	0.47547	0.0021435	1.0018	0.00062004
C1_00890W	GEM1	0.061598	0.55399	0.012236	0.93685	-0.070637	0.51504	-0.037411	0.79459
C1_00900W	RRS1	-0.27664	0.00024356	-0.59578	5.46e-10	0.11459	0.20022	0.42579	3.2014e-06
C1_00910W	TRI1	-0.094372	0.46404	-0.26635	0.032891	-0.41925	9.764e-05	-0.26793	0.030114
C1_00920W	-	-0.086848	0.25271	-0.1644	0.22941	-0.28672	1.5714e-05	-0.22057	0.1016
C1_00930C	SIN3	-0.1574	0.0064804	-0.16936	0.074066	0.10248	0.13389	0.10132	0.2802
C1_00940W	RPB11	-0.27029	0.00036273	-0.30998	0.0020181	-0.094656	0.31943	-0.06838	0.48034
C1_00950C	CDC5	-0.30073	1.35e-07	0.054354	0.66151	-0.3156	1.9953e-07	-0.68635	1.6658e-12
C1_00960C	SET1	-0.034852	0.66648	-0.024443	0.83911	-0.011766	0.9075	-0.037385	0.70624
C1_00970W	-	0.24856	0.22667	-0.051296	0.82759	-0.6853	0.00014643	-0.43788	0.01549
C1_00980W	-	-0.34532	0.0038904	-0.098648	0.44352	0.076014	0.5436	-0.18868	0.226
C1_00990C	NMA111	-0.11	0.093035	-0.29005	0.00033466	-0.017811	0.80977	0.14914	0.11227
C1_01000C	-	-0.11677	0.25741	-0.27851	0.046678	0.02902	0.82066	0.18308	0.18246
C1_01010W	-	0.090021	0.25356	-0.22888	0.03097	-0.14588	0.10524	0.16065	0.059658
C1_01030W	HMT1	-0.25808	0.00014103	-0.57427	1.37e-14	-0.044199	0.51821	0.25864	0.0090015
C1_01040W	-	-0.23567	0.0053754	0.18777	0.094373	0.28538	0.00095608	-0.15328	0.16475
C1_01050C	-	0.15618	0.012948	-0.16724	0.019174	-0.066928	0.32862	0.24274	0.001987
C1_01060W	MBF1	-0.12017	0.0095397	-0.22075	0.02984	-0.051187	0.43093	0.03767	0.72232
C1_01070C	-	-0.37849	0.00096204	-0.44859	0.0057722	-0.12363	0.34295	-0.059158	0.76722
C1_01080W	-	-0.17548	0.20034	-0.011559	0.93967	-0.082269	0.57639	-0.267	0.040184
C1_01090C	-	-0.20876	0.080001	-0.19351	0.11141	0.13202	0.22258	0.10195	0.54522
C1_01100W	CCH1	-0.030693	0.68597	0.14836	0.1171	0.0011055	0.9882	-0.19436	0.029362
C1_01110C	ZPR1	-0.22165	0.00048331	-0.575	7.54e-13	0.2143	0.0014874	0.5585	8.2041e-13
C1_01130W	-	-0.067156	0.50227	0.057546	0.72147	-0.0097623	0.94446	-0.15133	0.21051
C1_01140C	-	0.49559	2.21e-20	0.45508	0.015007	0.49504	1.4194e-12	0.48387	0.0073626
C1_01150C	-	-0.28852	0.0006084	-0.60984	2.98e-10	-0.025793	0.81916	0.28535	0.0033669
C1_01160C	-	-0.142	0.18617	-0.40041	0.00014285	-0.10865	0.32422	0.13646	0.25652
C1_01170C	ZCF17	-0.078623	0.43338	-0.23509	0.021216	-0.071374	0.50633	0.071478	0.50774
C1_01180C	-	-0.16036	0.26359	0.96099	8.45e-10	1.1443	1.215e-17	0.017727	0.92711
C1_01190C	-	0.037735	0.65783	0.0026506	0.98132	-0.025262	0.78846	-0.0049195	0.96215
C1_01200W	STB5	0.17036	0.048244	0.30934	0.0061232	0.085131	0.44902	-0.070686	0.50308
C1_01210W	-	0.47104	2.94e-14	0.13122	0.28241	-0.080255	0.34506	0.24319	0.019632
C1_01220C	-	1.4364	2.56e-19	1.4496	1.78e-11	0.20045	0.42632	0.12844	0.57842
C1_01240W	IFD3	0.35393	0.0019003	-0.2239	0.10981	0.33498	0.0087774	0.91958	4.9795e-15
C1_01250W	-	0.059054	0.33874	-0.21839	0.013732	0.19724	0.0013666	0.46275	5.0631e-09
C1_01260C	TRS20	0.041957	0.79127	0.23196	0.050133	-0.050401	0.75285	-0.25942	0.021858
C1_01270W	CTA9	-0.35855	4.56e-06	0.095098	0.33877	-0.15361	0.078164	-0.62794	7.871e-15
C1_01280C	MED22	0.069561	0.72498	-0.027204	0.88357	-0.089322	0.6379	-0.0084862	0.96608
C1_01290C	-	0.035362	0.72663	0.23039	0.016503	-0.065841	0.51238	-0.27859	0.0017022
C1_01300W	-	-0.024615	0.75612	0.027587	0.8089	-0.065142	0.33194	-0.1322	0.19289
C1_01310W	-	0.25464	0.49967	0.61772	0.060654	-0.20455	0.57361	-0.70653	0.051405
C1_01320W	MRS7	0.069524	0.19503	-0.2716	0.0015338	0.13574	0.020812	0.46472	2.4819e-09
C1_01330C	DUT1	-0.26617	0.00032576	-0.19577	0.07985	0.27497	0.00041848	0.19397	0.07378
C1_01340C	-	-0.1026	0.41373	0.021695	0.88722	0.10316	0.43294	-0.035377	0.80436
C1_01350C	TIF	-0.19057	1.29e-05	-0.40799	1.22e-07	0.020955	0.74394	0.22696	0.0018278
C1_01360C	-	0.27465	1.07e-05	0.14479	0.32387	-0.12689	0.093583	-0.015994	0.9178
C1_01370C	RPS21B	-0.42335	9.18e-12	-0.62558	4.19e-09	0.13916	0.067679	0.33674	0.0010979
C1_01380C	TRM2	-0.19966	0.036103	-0.30244	0.023862	0.12676	0.20845	0.22164	0.11993
C1_01390C	HOT1	-0.14711	0.047805	-0.18284	0.14504	-0.095303	0.28394	-0.072328	0.55952
C1_01400C	-	0.30535	4.85e-07	0.22839	0.01254	0.2214	0.0019753	0.28398	0.00034664
C1_01420C	CRL1	-0.15801	0.045737	0.11863	0.21393	-0.31276	3.4664e-05	-0.60935	1.2934e-13
C1_01440C	POX18	-0.1564	0.71043	0.53027	0.10779	-0.5	0.12404	-1.5578	7.6761e-05
C1_01450W	ABC1	0.1395	0.066031	-0.092166	0.43607	-0.27429	2.4081e-05	-0.056713	0.66866
C1_01460W	-	0.40881	6.79e-14	0.17089	0.08403	-0.045108	0.61109	0.17633	0.022951
C1_01470W	-	-0.17971	0.0023241	-0.38253	5.05e-07	-0.0679	0.3606	0.12203	0.09241
C1_01480C	RPS21	-0.30415	8.8e-09	-0.73428	4.75e-20	-0.012055	0.87505	0.409	3.6731e-07
C1_01490W	-	0.74545	1.48e-58	-0.47912	0.0080301	0.61587	7.6123e-26	1.8177	5.304e-27
C1_01500W	-	-0.018021	0.89303	0.048031	0.72909	0.013965	0.89822	-0.11087	0.70889
C1_01510W	-	-1.9629	6.09e-11	-1.4289	6.07e-06	-1.8629	4.5072e-25	-2.1875	4.5284e-06
C1_01520C	SOD2	0.27369	3.07e-05	-0.51297	5.65e-05	0.041799	0.68996	0.82555	6.5624e-14
C1_01530C	-	-0.20074	1.93e-05	-0.62599	1.05e-25	0.12403	0.020176	0.5374	8.9216e-21
C1_01540W	-	0.14547	0.033868	0.11048	0.19079	0.16049	0.03253	0.18227	0.01254
C1_01550W	VPS17	0.02492	0.78537	0.1158	0.32398	-0.0055538	0.95877	-0.11239	0.32189
C1_01560W	SIZ1	-0.2518	1.55e-05	-0.077453	0.34677	-0.17778	0.0069188	-0.36888	7.1523e-09
C1_01570C	RPB7	-0.35101	3.14e-05	-0.51025	2.52e-05	-0.37211	1.9861e-05	-0.22374	0.068464
C1_01580W	-	-0.27211	1.93e-05	-0.31019	7.71e-05	0.17013	0.014895	0.19576	0.012824
C1_01590C	-	-0.16428	0.00093853	-0.19119	0.0060127	-0.053217	0.40576	-0.040663	0.57545
C1_01600W	MRP20	-0.30858	3.29e-07	-0.37352	1.89e-07	0.21569	0.0006956	0.26801	0.00031335
C1_01610C	-	1.3155	6.3e-32	1.3179	2.73e-10	0.42969	0.0084175	0.3328	0.11882
C1_01620C	-	0.62103	4.69e-10	0.1638	0.27936	0.37624	0.0018642	0.83293	3.7249e-12
C1_01630W	-	1.3199	1.65e-109	0.85084	1.04e-11	0.49602	9.1266e-10	0.93261	1.1938e-17
C1_01640W	RPS42	0.11496	0.046733	0.0089091	0.92249	0.5525	2.3411e-25	0.64645	2.4103e-20
C1_01650W	ISN1	-0.0034079	0.97226	0.24965	0.065699	-0.26195	5.7002e-05	-0.53389	2.0587e-05
C1_01670C	ESP1	-0.37387	8.85e-07	-0.21097	0.063986	-0.029024	0.77877	-0.20561	0.065489
C1_01680C	-	-0.33893	1.75e-07	-0.46332	2.65e-07	-0.077969	0.32662	0.034865	0.75155
C1_01690C	LSC1	-0.63986	2.72e-44	-0.6161	4.73e-16	-0.38651	1.4754e-13	-0.42239	3.3063e-09
C1_01700W	ARP8	-0.17669	0.010923	-0.2825	4.03e-05	-0.035579	0.65365	0.055339	0.55902
C1_01710W	-	0.051439	0.66702	0.58111	0.00014044	0.12197	0.34486	-0.43921	0.0015355
C1_01720C	-	-0.17446	0.41486	-0.38836	0.0031991	-0.14629	0.25264	0.044497	0.79245
C1_01740W	CTN1	1.3063	3.09e-07	0.58323	0.12081	0.085543	0.82947	0.18987	0.75029
C1_01750W	-	0.13125	0.59853	0.38119	0.026889	-0.69407	0.00019008	-1.0157	5.221e-08
C1_01760W	FGR38	0.32115	4.89e-05	0.6091	8.57e-12	-0.27549	0.001743	-0.58665	2.678e-13
C1_01770W	MAK32	0.28412	0.008865	0.014271	0.92826	0.027426	0.86099	0.28742	0.0081231
C1_01780C	HOL4	0.28773	4.65e-07	0.44895	1.26e-09	0.14226	0.034313	-0.034939	0.67978
C1_01790W	SWI4	-0.42465	1.7e-09	-0.42476	2.66e-05	-0.34445	1.2574e-05	-0.3598	5.3283e-05
C1_01800W	-	-0.26559	0.0041927	-0.22111	0.035334	-0.27606	0.0019155	-0.33881	0.0014722
C1_01810C	UGA2	1.0752	1.71e-73	0.39858	0.0002472	0.44574	2.0683e-10	1.1039	1.5298e-28
C1_01820C	-	0.20711	0.0206	-0.023795	0.86125	0.050356	0.65891	0.26914	0.0095628
C1_01830C	UBC8	0.42339	3.07e-08	0.78191	3.47e-14	0.15713	0.051149	-0.22337	0.062903
C1_01840C	-	0.17027	0.1606	0.21554	0.076838	-0.091284	0.50941	-0.15429	0.20164
C1_01850C	-	0.16929	0.13076	-0.072038	0.54988	-0.18156	0.10785	0.044307	0.72138
C1_01860W	-	-0.22648	0.00021263	-0.40594	3.42e-10	-0.022477	0.78369	0.14287	0.03663
C1_01870C	CYS4	-0.28176	3.88e-07	-0.51217	1.4e-15	-0.048124	0.464	0.16869	0.024805
C1_01880C	PTR3	0.23152	0.040241	-0.0036425	0.98132	0.086371	0.49287	0.31087	0.025237
C1_01890C	-	0.14846	0.035652	0.32294	0.0334	-0.0089193	0.93879	-0.20828	0.15192
C1_01900C	-	0.090757	0.27206	-0.022634	0.85165	0.29693	0.00032802	0.40038	1.191e-06
C1_01910W	-	-0.24874	0.0012216	-0.52512	1.04e-06	0.20829	0.0034901	0.47683	6.5167e-05
C1_01920W	ROA1	1.0054	8.68e-43	-0.10386	0.6524	-0.31841	0.0012308	0.76619	2.3583e-05
C1_01930W	-	1.2152	6.22e-149	0.80903	2.26e-11	0.36071	6.1636e-08	0.72928	1.9793e-11
C1_01940C	-	-0.35045	1.52e-05	-0.28557	0.0090756	0.0373	0.71641	-0.04031	0.76065
C1_01950C	-	-0.49278	2.44e-08	-0.41296	4.06e-05	-0.095185	0.32862	-0.19035	0.10839
C1_01970W	-	0.12883	0.41448	0.032562	0.8431	-0.020207	0.8488	0.10386	0.81585
C1_01980W	HGT1	-1.2559	6.42e-14	0.29969	0.39987	-0.55259	2.3726e-18	-1.9926	7.4813e-08
C1_01990W	HSP30	0.22194	0.5577	1.9014	NA	1.1115	0.00023137	-0.44046	0.46716
C1_02000W	-	-0.3947	1.96e-10	-0.055771	0.58695	0.02655	0.75095	-0.32782	0.00013609
C1_02010C	ZCF24	0.17701	0.09347	0.20644	0.076787	-0.12825	0.23376	-0.17482	0.17713
C1_02020W	-	0.08463	0.56212	-0.13784	0.31906	-0.030173	0.8488	0.18052	0.22046
C1_02030C	-	-0.14072	0.35476	-0.1423	0.42377	0.026859	0.88175	0.016232	0.93324
C1_02040C	-	-0.021415	0.86092	0.0096495	0.9554	0.18994	0.074655	0.14652	0.28032
C1_02050C	PHO91	0.17741	0.0024694	0.023406	0.80396	-0.13195	0.045592	0.0066536	0.93536
C1_02060W	-	0.25427	0.00012471	0.06016	0.6395	-0.1764	0.013474	0.0014559	0.9912
C1_02070W	HSP31	-1.3403	5.6e-05	0.122	0.77918	0.0090316	0.97574	-2.014	5.6957e-05
C1_02080W	SET6	-0.35088	0.0031444	-0.6265	1.1e-05	0.262	0.016339	0.53412	0.001759
C1_02090C	-	-0.16936	0.17184	-0.23887	0.11759	0.1277	0.34421	0.19017	0.20546
C1_02100W	-	-0.040544	0.75856	-0.057718	0.74369	-0.2737	0.01037	-0.2742	0.069454
C1_02110C	HGT2	-1.1297	3.04e-05	0.15035	0.73275	1.1926	1.6735e-05	0.018613	0.97566
C1_02120C	SHA3	-0.13743	0.43619	0.14577	0.6608	-0.90641	0.00035448	-1.4738	1.8259e-20
C1_02130C	GAL1	-0.21154	0.023476	1.432	2.98e-27	-0.17852	0.1019	-1.8779	4.6899e-54
C1_02140C	-	0.68024	0.029743	-0.10438	0.81488	0.10735	0.78039	1.0614	0.009011
C1_02150W	GAL10	-0.69333	3.26e-10	1.2585	1.8e-32	-0.83305	7.2693e-24	-2.8226	2.4194e-101
C1_02160W	-	-0.01686	0.92328	0.0023213	0.98741	0.0063867	0.97	-0.027801	0.86887
C1_02170C	GAL102	0.09844	0.53127	-0.034958	0.84107	-0.16903	0.24201	-0.052792	0.7662
C1_02180W	GAL7	0.05801	0.58665	0.6466	8.8e-09	-0.085677	0.48294	-0.70444	1.8271e-16
C1_02190W	ABP140	-0.40974	4.78e-06	-0.79118	6.88e-10	0.13066	0.20178	0.51274	0.00011662
C1_02200C	-	-0.036781	0.83168	0.37348	0.016341	0.058767	0.73167	-0.37513	0.013477
C1_02210W	-	-0.068882	0.50591	0.24969	0.003334	-0.19244	0.016769	-0.5288	3.9665e-07
C1_02220C	-	0.53514	5.87e-16	0.34275	0.017876	-0.21769	0.013205	-0.051515	0.73815
C1_02230W	2023-09-07	-0.087238	0.14505	-0.10935	0.16438	-0.38552	1.4281e-11	-0.38017	2.0338e-09
C1_02240W	-	-0.088619	0.10805	-0.13527	0.055044	-0.14293	0.014441	-0.11139	0.083184
C1_02250W	CWH8	0.53561	3.72e-26	0.58498	0.00052611	2.2123	1.4147e-172	2.1212	2.4381e-54
C1_02260C	AGE3	0.027714	0.69863	0.076704	0.43315	0.045068	0.57131	-0.019431	0.83599
C1_02270C	-	0.58704	2.6e-10	0.19358	0.52422	0.48911	0.0025498	0.84003	0.00024614
C1_02280C	PSY2	-0.21284	0.027613	-0.031175	0.83426	0.034352	0.77621	-0.16307	0.1911
C1_02290C	-	-0.098759	0.17856	-0.28574	0.0019778	0.34692	1.5433e-06	0.5249	9.6987e-11
C1_02300W	-	-0.17937	0.15046	-0.44229	0.0044549	-0.28227	0.013256	-0.026761	0.89033
C1_02310C	-	0.29128	0.025644	-0.035507	0.81616	-0.34752	0.0049649	-0.038391	0.81317
C1_02320C	-	0.27208	1.23e-05	0.39067	3.78e-05	0.10771	0.16076	-0.028797	0.7995
C1_02330C	-	-0.37715	3.23e-12	-0.62083	1.37e-20	0.048119	0.48262	0.27935	9.592e-05
C1_02350W	TIM21	0.027954	0.80046	-0.23817	0.0056048	-0.30556	0.00037648	-0.056661	0.54935
C1_02360C	PGA5	-0.12906	0.75856	-0.053187	0.89436	-0.55108	0.075407	-0.82293	0.057772
C1_02370C	-	-0.12763	0.10725	-0.27135	0.0053889	-0.093437	0.2776	0.037214	0.74862
C1_02380C	-	0.43114	0.0011579	0.0062138	0.97966	0.43831	0.0028383	0.8646	2.7489e-06
C1_02390W	-	0.22748	0.0034639	0.096132	0.36352	0.30211	0.00038533	0.42331	5.2721e-07
C1_02400C	MNN11	-0.21619	0.0053722	-0.2461	0.0020091	-0.1808	0.017861	-0.16747	0.057982
C1_02410C	-	-0.28381	0.00040405	-0.1592	0.20317	-0.49725	9.9444e-10	-0.64104	3.4392e-10
C1_02420C	GSC1	0.2233	1.08e-06	-0.081504	0.26003	-0.29852	4.5206e-09	-0.0091725	0.89673
C1_02430C	-	-0.073549	0.2167	-0.33258	1.96e-05	-0.15134	0.01955	0.094828	0.18172
C1_02440C	-	0.10761	0.37052	-0.018126	0.90834	0.007225	0.96613	0.12018	0.2824
C1_02450C	-	0.04702	0.68025	-0.73453	1.72e-09	0.17744	0.08873	0.96129	2.0882e-16
C1_02460W	RPL10	-0.17989	0.00011685	-0.51753	4.83e-13	0.18449	0.00051844	0.51145	2.5637e-15
C1_02470W	-	0.21749	0.2016	-0.10615	0.45384	-0.72298	4.4492e-08	-0.42968	0.00616
C1_02480W	PMM1	-0.2385	2.03e-07	-0.23589	0.02605	-0.13692	0.042081	-0.15089	0.087354
C1_02490C	-	-0.18663	0.034518	-0.12128	0.25657	0.42423	2.0855e-06	0.35096	6.0513e-05
C1_02500W	-	0.27581	0.0059091	0.10091	0.58156	0.17992	0.19836	0.34749	0.0019687
C1_02510W	-	-0.14559	0.17856	-0.22724	0.041831	0.042004	0.72519	0.11075	0.40562
C1_02520W	SCW4	-0.8472	0.0051282	-0.72476	0.05277	0.12976	0.70177	0.76127	0.10558
C1_02530C	DIP5	0.38594	1.54e-13	0.26989	0.059899	0.42633	1.0098e-07	0.52136	3.8533e-06
C1_02560W	-	0.33616	0.37577	0.39346	0.28044	-0.67593	0.031256	-1.0455	0.0056101
C1_02570C	PUT4	0.34848	0.019203	0.74469	2.67e-07	0.17101	0.31831	-0.2407	0.14335
C1_02580W	HNM4	0.42042	0.0466	1.128	4.21e-05	0.68071	0.0044063	-0.093463	0.77552
C1_02590C	SNZ1	-0.349	1.92e-14	-0.4441	3.8e-11	-0.16123	0.0018765	-0.079546	0.28033
C1_02600W	SNO1	-0.57636	3.32e-19	-0.63051	5.08e-14	0.060173	0.47998	0.10314	0.25534
C1_02610W	IML1	-0.25694	0.00084202	-0.1434	0.20448	-0.051338	0.62109	-0.18006	0.064587
C1_02620C	HOM6	0.11866	0.021453	-0.56599	2.69e-16	0.2659	9.7751e-07	0.94066	1.28e-50
C1_02630C	EXG2	-0.0090576	0.91604	0.16544	0.078005	-0.54649	1.215e-17	-0.74097	1.7426e-22
C1_02640C	TOM20	-0.10942	0.047899	-0.29135	6.47e-06	0.015528	0.83698	0.18397	0.0026182
C1_02650W	-	0.19148	0.0045031	-0.26838	0.00051821	-0.11867	0.098677	0.32799	5.2788e-05
C1_02660C	MGM101	-0.10499	0.21235	-0.068544	0.58485	0.34507	6.9713e-05	0.2989	0.0006549
C1_02670C	MNN43	-0.091263	0.83702	1.0205	0.0025291	-0.086911	0.82669	-1.5497	0.0002085
C1_02680C	MNN44	-0.08864	0.58967	0.058226	0.66297	-0.29235	0.015256	-0.46135	0.0026135
C1_02690C	-	-0.27864	0.39693	0.66661	0.064277	-0.60958	0.052795	-2.4841	3.7747e-07
C1_02700C	-	0.70947	9.23e-22	1.023	5.74e-16	0.88726	6.6131e-22	0.55128	1.7116e-07
C1_02710W	FRS2	-0.059716	0.24234	-0.31219	1.59e-07	0.021884	0.71282	0.26078	2.2915e-05
C1_02720W	-	-0.028624	0.80644	-0.31116	0.00072593	-0.29447	0.00057019	-0.027944	0.82355
C1_02730W	-	0.11089	0.33045	0.34228	0.015676	0.43445	8.467e-05	0.19012	0.16932
C1_02740C	-	0.15315	0.20427	0.26463	0.025257	-0.15218	0.22758	-0.28405	0.013314
C1_02750C	-	-0.41735	8.17e-11	-0.28544	0.00028131	-0.31349	2.0401e-06	-0.46265	1.5991e-09
C1_02760W	-	-0.24203	1.9e-06	-0.25608	3e-05	-0.33964	1.166e-10	-0.34174	1.6408e-09
C1_02770W	-	0.021192	0.82479	0.056452	0.74129	0.13576	0.11733	0.084424	0.58054
C1_02780W	-	0.58465	2.81e-30	0.45386	0.0069769	0.55827	7.8569e-23	0.64174	8.0127e-05
C1_02790W	TIF34	-0.075209	0.21417	-0.38723	2.33e-07	-0.05021	0.44043	0.24919	0.0014076
C1_02800W	-	1.5584	2.58e-12	1.0145	0.0037433	0.98687	0.0008748	1.6636	2.3637e-08
C1_02810W	RAD16	0.10098	0.16482	0.13743	0.20545	0.1197	0.15097	0.068068	0.49973
C1_02820W	LYS2	0.33488	4.1e-11	-0.44466	3.96e-10	0.45181	5.784e-16	1.2224	2.1457e-77
C1_02830W	-	0.11981	0.13606	-0.15947	0.13542	0.52074	2.2994e-10	0.79572	7.3541e-23
C1_02840W	PDE2	-0.19376	0.036922	-0.52981	4.84e-06	-0.082971	0.43273	0.24536	0.047753
C1_02850W	-	0.044525	0.67177	-0.19525	0.078012	0.2026	0.022045	0.43259	8.0286e-05
C1_02860C	YKT6	0.12944	0.08453	0.22919	0.0017933	-0.56297	1.0151e-16	-0.68368	3.3401e-24
C1_02870W	YPT7	-0.053993	0.61294	-0.20604	0.026304	-0.68485	4.0778e-19	-0.55392	1.7441e-09
C1_02880C	MIA40	0.038344	0.57624	-0.35128	9.98e-06	0.5478	9.7665e-22	0.92742	4.4878e-34
C1_02890C	-	0.42964	5.98e-05	0.034962	0.83825	0.46345	0.00017029	0.86361	1.4202e-13
C1_02900C	-	0.057225	0.55197	-0.31267	0.0022696	-0.12887	0.17315	0.22924	0.018519
C1_02910C	-	0.083869	0.51257	0.04913	0.7397	0.16287	0.19373	0.18722	0.14325
C1_02920W	CDC73	-0.19172	0.0022683	-0.19471	0.026355	0.16112	0.026267	0.15152	0.043144
C1_02930C	MST1	-0.037446	0.68437	-0.31846	0.0011057	0.29893	0.00022697	0.57195	2.2562e-11
C1_02940C	-	0.080472	0.3689	-0.024595	0.88491	-0.13305	0.20864	-0.043266	0.74589
C1_02950W	-	0.41638	0.0039487	0.42116	0.0061961	0.17703	0.31301	0.16664	0.30522
C1_02960C	-	0.21231	0.00099148	-0.18247	0.024445	0.24224	0.00057738	0.6265	1.7687e-18
C1_02970W	-	1.0181	5.46e-56	-0.16299	0.034585	-1.5792	3.0133e-159	-0.41587	2.2119e-07
C1_02980W	GOR1	1.1623	4.29e-36	-0.26688	0.13154	-0.053689	0.74779	1.3791	8.8267e-30
C1_02990C	XOG1	-0.98219	1.89e-17	-0.7915	1.37e-07	-0.53609	1.7232e-07	-0.73082	3.7926e-05
C1_03000W	HOL1	0.71601	1.07e-10	1.1565	3.71e-24	-0.14774	0.30069	-0.61441	1.0718e-07
C1_03010W	RPP1A	-0.48118	3.67e-20	-0.80596	3.23e-14	-0.3403	1.1386e-06	-0.018304	0.8678
C1_03020C	RPL13	-0.19497	4.21e-06	-0.54132	2.35e-10	0.033919	0.61109	0.37145	8.5416e-07
C1_03030W	RPS16A	-0.17099	6.64e-05	-0.56518	9.89e-13	-0.074813	0.20712	0.30948	1.0469e-05
C1_03040W	-	-0.11209	0.24234	-0.13384	0.22435	0.11436	0.27626	0.12372	0.20737
C1_03050W	-	0.067354	0.43505	0.014512	0.89694	-0.13695	0.077264	-0.099661	0.33819
C1_03060C	TSR2	-0.3073	5.81e-05	-0.70126	5.85e-16	0.17448	0.030795	0.55948	8.8703e-10
C1_03070C	ORC1	-0.036147	0.63988	-0.11855	0.14409	-0.014926	0.86242	0.053187	0.54522
C1_03080C	TEM1	0.0060844	0.9573	0.13061	0.35163	0.070332	0.5252	-0.070477	0.56992
C1_03090W	RPS1	-0.18699	9.36e-06	-0.48791	1.82e-11	-0.021116	0.74716	0.26853	2.7794e-05
C1_03100W	-	0.21579	3.19e-07	-0.0031886	0.98132	-0.24751	1.9073e-07	-0.043906	0.72357
C1_03110W	RPL6	-0.18554	2.69e-06	-0.62058	5.48e-18	0.0066522	0.92558	0.43176	2.5199e-13
C1_03120W	-	-0.46025	7.98e-08	0.32921	0.015274	-0.22965	0.0076953	-1.0416	7.6966e-15
C1_03130C	GGA2	0.1715	0.0011848	0.16249	0.041201	-0.0034064	0.97088	-0.0099146	0.88965
C1_03140W	-	0.23485	0.045271	0.36692	0.0038694	0.13522	0.34461	-0.010147	0.938
C1_03150C	-	0.45882	2.16e-07	0.073304	0.62543	0.83665	2.9854e-15	1.2341	3.8089e-44
C1_03160C	COQ4	-0.010303	0.91678	0.69823	1.01e-11	-0.086603	0.30985	-0.82037	1.0864e-16
C1_03170C	-	0.36581	0.0015645	0.15173	0.18202	-0.090068	0.51406	0.11201	0.38446
C1_03180W	-	-0.086495	0.43637	-0.4055	0.0049077	0.10569	0.37966	0.42162	0.0019161
C1_03190C	ECM33	-0.26086	3.77e-07	0.09781	0.2023	-0.63546	5.9372e-41	-1.0111	1.3018e-43
C1_03200C	ARO80	-0.14883	0.082755	-0.43857	9.64e-06	-0.0041595	0.97312	0.27517	0.0046705
C1_03210C	CDC12	0.13382	0.0043484	0.14012	0.015672	-0.36764	1.3926e-15	-0.39044	3.6936e-13
C1_03220C	BMH1	-0.023828	0.64964	-0.048584	0.54514	-0.057073	0.32606	-0.047147	0.45997
C1_03230C	ARX1	-0.18338	0.0057234	-0.66277	3.54e-09	0.29223	1.9663e-06	0.76728	3.1392e-11
C1_03240W	-	0.24711	0.00029541	-0.30914	0.0025831	0.1737	0.024112	0.72102	2.4556e-14
C1_03250C	SPP1	0.022755	0.83332	-0.092382	0.52959	0.0045868	0.97462	0.108	0.27885
C1_03260W	-	0.24213	0.016237	0.16376	0.10917	0.052998	0.65552	0.11908	0.32885
C1_03270W	-	0.31447	0.020348	1.4351	3.94e-28	-0.15936	0.32662	-1.3307	5.3672e-30
C1_03280W	-	-0.16022	0.0022186	-0.24539	0.0039865	0.13749	0.017566	0.21039	0.0098778
C1_03290W	NGG1	-0.01976	0.82997	-0.17713	0.03123	0.032311	0.72431	0.17619	0.025681
C1_03300C	MAS1	-0.04236	0.57032	-0.13081	0.21463	0.35411	1.2458e-07	0.43192	8.4218e-07
C1_03310W	-	-0.3661	1.3e-09	-0.078731	0.45384	-0.17244	0.015135	-0.47609	2.6494e-09
C1_03320C	EHD3	1.0761	5.63e-28	0.47213	0.0088692	0.25842	0.079665	0.84027	3.0368e-09
C1_03330C	-	0.62302	3.36e-16	0.65893	8.08e-10	-0.040052	0.74749	-0.098133	0.31663
C1_03340C	SEC62	-0.20891	0.0014397	-0.21482	0.0067054	-0.22334	0.0011457	-0.23355	0.001473
C1_03350C	RLI1	-0.12209	0.034414	-0.48119	4.52e-05	-0.18697	0.00063506	0.16742	0.19234
C1_03360W	-	-0.30153	2.4e-08	-0.1724	0.063336	0.12766	0.045146	-0.014991	0.88441
C1_03370W	-	-0.12848	0.0070224	-0.52586	7.92e-11	0.093657	0.071776	0.48084	1.46e-09
C1_03380W	TPS2	0.38942	7.87e-15	0.8991	2.84e-10	0.058077	0.464	-0.496	0.00040447
C1_03390W	EHT1	-0.12294	0.067871	-0.29673	0.15477	-0.38798	3.7941e-08	-0.20316	0.34688
C1_03400W	-	-0.26969	0.000765	-0.11575	0.36079	0.039121	0.69683	-0.12876	0.31169
C1_03410W	-	-0.2049	0.15942	-0.29929	0.027488	-0.332	0.007259	-0.25968	0.10267
C1_03430W	-	0.15117	0.10098	-0.22043	0.039071	0.19621	0.041806	0.55973	7.7152e-09
C1_03440C	-	-0.058403	0.36465	-0.24601	0.00033629	-0.057248	0.40939	0.11629	0.098466
C1_03450C	-	0.065416	0.39759	0.065104	0.56128	-0.32421	3.0842e-06	-0.34147	0.0001702
C1_03460C	-	-1.079	3.94e-09	-0.21792	0.27681	0.25473	0.16665	-0.65351	0.0038497
C1_03470C	-	0.18511	0.65436	0.16111	0.71351	0.16427	0.65266	0.2831	0.63916
C1_03480C	AGE1	-0.18299	0.01067	0.23244	0.041295	-0.31989	7.9921e-07	-0.75304	3.4965e-12
C1_03490W	-	-0.046754	0.54225	0.11386	0.76852	-0.73974	2.376e-23	-0.84474	0.020042
C1_03500W	YPT1	-0.037575	0.56094	0.087809	0.31934	-0.27495	4.2831e-06	-0.41764	9.1436e-10
C1_03510C	-	0.22493	7.93e-06	0.29703	0.041678	-0.20804	0.0028234	-0.30413	0.021534
C1_03520W	RPN3	-0.10802	0.047899	0.029792	0.76333	0.097652	0.096392	-0.054821	0.5326
C1_03530W	MED17	-0.25671	0.00075586	-0.23461	0.008155	-0.13899	0.069726	-0.17611	0.07931
C1_03540C	-	0.045014	0.67072	-0.18948	0.10832	0.11761	0.26394	0.34236	0.00070976
C1_03550C	COQ6	0.030319	0.66982	0.38966	0.0032371	-0.13291	0.092347	-0.51647	9.4391e-06
C1_03560C	SUA71	-0.16792	0.010632	0.032162	0.79993	-0.33631	3.103e-08	-0.55229	1.2633e-08
C1_03580W	-	0.010789	0.9688	0.14165	0.58048	0.047854	0.79192	-0.089171	0.85405
C1_03600W	-	0.054735	0.4126	-0.15712	0.063185	-0.14374	0.026785	0.053987	0.52253
C1_03610C	IMP1	-0.045253	0.73421	-0.22432	0.062395	-0.074834	0.56502	0.090815	0.48413
C1_03620C	-	0.079679	0.25086	-0.31714	0.016533	-0.033943	0.67883	0.35425	0.0057676
C1_03630W	-	-0.094159	0.29499	-0.13107	0.19118	0.090383	0.35267	0.11435	0.22063
C1_03640C	HFL1	-0.33182	0.00019614	-0.3541	0.00032016	-0.030556	0.79019	-0.022818	0.85185
C1_03650C	MRPL27	-0.22627	0.00073818	-0.21089	0.012014	0.30296	5.6668e-06	0.27534	0.0011147
C1_03660W	-	-0.029952	0.87667	0.33215	0.096212	0.4876	0.0010772	0.11193	0.62013
C1_03670C	DAO1	-0.0035545	0.97432	0.19644	0.039995	-0.058754	0.5125	-0.27632	0.0021665
C1_03680W	ENG1	-0.91568	7.14e-30	0.02093	0.89157	-0.13396	0.12627	-1.0885	3.8286e-19
C1_03690W	-	-0.18643	0.027567	-0.085564	0.41258	-0.068229	0.45696	-0.18479	0.08017
C1_03710C	MSB1	-0.13075	0.099515	-0.054796	0.61946	-0.47529	8.4096e-10	-0.57237	5.2859e-15
C1_03720C	-	0.1441	0.084093	0.31366	0.0093661	-0.52862	7.0124e-13	-0.71972	1.4612e-09
C1_03730C	MNS1	0.0072396	0.92919	-0.076342	0.55845	-0.0007029	0.99267	0.06907	0.57839
C1_03740W	WAR1	0.045781	0.69871	-0.13918	0.37932	0.36995	0.00080939	0.55361	2.8098e-06
C1_03750W	-	0.032014	0.7856	0.31654	0.0094461	-0.1988	0.046163	-0.50586	7.1178e-06
C1_03760C	STR2	0.0015293	0.98616	-0.14252	0.12985	-0.023126	0.8042	0.1072	0.22078
C1_03770W	SKO1	-0.13716	0.090492	-0.48374	1.9e-05	0.0055341	0.96194	0.34456	0.002573
C1_03780C	HMG1	-0.16745	0.00044534	-0.37143	4.92e-08	-0.059279	0.323	0.13173	0.050801
C1_03790C	-	-0.24998	2.18e-05	-0.67539	9.7e-13	0.19087	0.0022472	0.60993	9.7666e-11
C1_03800W	RPP1	0.12412	0.34998	-0.30281	0.046739	-0.0046939	0.97574	0.41662	0.0074349
C1_03810C	ELA1	-0.10762	0.46354	-0.15495	0.38133	0.21126	0.12774	0.25121	0.14356
C1_03820W	PDR16	0.12622	0.39455	-0.31874	0.21557	0.057771	0.75376	0.51006	0.038292
C1_03830C	-	0.056955	0.58713	-0.43873	1.1e-05	-0.15932	0.11018	0.3251	0.00056988
C1_03840W	-	0.34546	0.020511	-0.37906	0.017722	-0.085947	0.65145	0.64193	8.8406e-06
C1_03860C	BNI4	-0.11219	0.08847	-0.0011684	0.99025	-0.11599	0.093165	-0.24314	0.0014303
C1_03870C	-	-2.5684	5.8e-30	-0.70057	0.063475	-0.7882	0.011326	-3.0164	3.6991e-20
C1_03890W	-	-0.10298	0.81265	0.90425	NA	0.094745	0.80083	-1.3729	0.0092467
C1_03900W	SEN15	-0.00020151	0.99946	-0.19656	0.25976	0.0057017	0.97578	0.19272	0.31023
C1_03910C	-	0.10071	0.37998	0.052834	0.64704	0.04866	0.67644	0.083266	0.53327
C1_03920C	-	-0.0060029	0.97402	0.13356	0.37281	-0.1832	0.1806	-0.34584	0.005478
C1_03930W	-	-0.098707	0.33843	-0.093782	0.54181	0.095776	0.36906	0.077839	0.61558
C1_03940W	-	0.45665	1.19e-09	0.099453	0.6208	-0.29597	0.00027933	0.041094	0.842
C1_03950C	-	0.024359	0.92653	0.2003	0.25503	-0.67731	4.3718e-05	-0.9109	4.2341e-07
C1_03960C	-	0.28706	0.006811	0.19017	0.078304	-0.32716	0.001249	-0.24879	0.032917
C1_03970W	-	0.35354	0.34208	0.04678	0.91955	-0.6325	0.040067	-0.67434	0.18836
C1_03980W	SPC19	-0.14183	0.32808	-0.27886	0.16316	-0.0092126	0.96325	0.12558	0.53689
C1_03990W	-	0.011915	0.92713	0.034876	0.84697	0.54782	9.5194e-07	0.52618	3.4076e-07
C1_04000C	KTR4	0.086337	0.37964	-0.082628	0.52218	0.14512	0.15411	0.30308	0.0035232
C1_04010C	-	2.3806	0	1.4695	8.49e-13	3.3296	0	4.0174	1.103e-106
C1_04020C	CSH1	1.6842	7.46e-277	0.54349	8.55e-05	0.96444	5.5483e-48	2.0633	7.1002e-67
C1_04030W	-	-0.024818	0.80209	-0.18591	0.096972	0.49089	3.3625e-10	0.64406	1.0262e-10
C1_04040C	-	-0.2215	0.0046794	-0.58706	6.68e-12	-0.092769	0.26187	0.26061	0.0097378
C1_04050C	MFALPHA	-0.5685	0.067533	-1.5512	7.45e-06	-1.0047	0.00095827	-0.63043	0.26488
C1_04060W	IFI3	0.51965	4.57e-06	0.4628	6.94e-05	-0.49864	4.9673e-06	-0.46441	0.00039946
C1_04070C	BET4	0.19359	0.031323	0.29372	0.014938	-0.1103	0.34421	-0.23088	0.012696
C1_04080W	MAD2	0.11962	0.31407	0.13885	0.32021	0.40231	0.00038463	0.37759	0.0018282
C1_04090C	-	-0.05908	0.63083	-0.11395	0.49631	-0.010152	0.94618	0.03218	0.85068
C1_04100C	POR1	0.21432	1.64e-05	0.04422	0.69458	0.028688	0.67136	0.18353	0.044038
C1_04110W	-	-0.14172	0.31483	0.19455	0.27373	0.28286	0.040187	-0.06759	0.72074
C1_04120C	-	0.046407	0.69459	-0.030421	0.82899	-0.18704	0.079271	-0.12755	0.25138
C1_04130W	ERB1	-0.14613	0.014098	-0.52683	4.12e-09	0.20323	0.0021487	0.57646	7.4788e-13
C1_04140W	IFD6	2.5657	0	-0.34524	0.15727	2.6879	8.216e-114	5.7075	0
C1_04150C	-	-0.4675	0.00071351	-0.091359	0.57225	0.34071	0.0022846	-0.055242	0.81013
C1_04160C	-	0.18217	0.16522	0.12462	0.35623	0.29697	0.020467	0.35042	0.0066767
C1_04170C	HTA2	-0.69737	1.74e-61	-0.74399	1.57e-11	0.2559	4.6195e-06	0.30306	0.0057676
C1_04180W	-	-0.69412	2.33e-46	-0.71424	1.66e-09	0.079043	0.19635	0.101	0.46709
C1_04190C	BST1	-0.085305	0.29137	-0.11364	0.22813	-0.22972	0.0023155	-0.21787	0.0083584
C1_04200C	-	0.3335	1.37e-10	0.022807	0.83242	0.18803	0.0017399	0.48446	1.4043e-09
C1_04210C	CDC3	-0.017169	0.77898	0.036821	0.62051	-0.27928	6.251e-08	-0.35	1.3137e-11
C1_04220C	-	-0.10747	0.4019	0.063763	0.64704	-0.40547	2.3941e-05	-0.59683	9.4416e-06
C1_04230W	-	-0.0067906	0.93033	0.067391	0.42053	0.18553	0.0026109	0.097053	0.17127
C1_04240C	HHF1	-0.83475	2.88e-47	-0.6376	2.1e-06	0.12193	0.079681	-0.070057	0.66831
C1_04250C	-	-0.26354	0.43894	0.37367	0.2469	0.14219	0.68476	-0.57512	0.082082
C1_04260W	HHT21	-0.9815	1.13e-80	-0.8514	1.97e-12	-0.17898	0.0033471	-0.30101	0.0187
C1_04270C	-	0.91462	0.0051826	0.39886	0.24606	-0.46126	0.16225	0.056803	0.90475
C1_04280C	-	-0.0878	0.42758	-0.036753	0.81261	-0.21431	0.048712	-0.28491	0.0076465
C1_04290C	ACS2	0.079167	0.13105	-0.24474	0.13512	-0.15946	0.0032404	0.15819	0.3421
C1_04300C	SSA2	-0.79516	5.13e-85	-0.56167	3.06e-13	-0.14612	0.003037	-0.38953	1.4137e-07
C1_04310C	GIG1	0.32627	0.026937	0.51442	0.00026922	-0.21048	0.20586	-0.4277	0.0010245
C1_04320W	GPM2	-0.10474	0.30075	0.21826	0.018449	0.20311	0.013166	-0.13548	0.27969
C1_04330W	RPN4	0.57498	1.46e-25	0.61198	4.29e-05	0.073472	0.38995	-0.0028331	0.98722
C1_04340C	-	-0.08727	0.54476	-0.067193	0.65633	0.20063	0.092347	0.16824	0.30967
C1_04350C	-	0.72241	1.25e-07	0.40822	0.029446	0.28425	0.1108	0.59831	0.00019417
C1_04360C	-	0.26617	0.00010748	-0.21625	0.11108	0.21743	0.00183	0.68727	8.5e-08
C1_04370C	-	-0.30828	7.61e-07	-0.39495	3.99e-07	0.0015874	0.98511	0.075376	0.3491
C1_04380W	SIT4	-0.18002	0.010363	-0.13377	0.17105	0.46599	1.3199e-11	0.40882	3.7903e-06
C1_04390C	NOP4	-0.17837	0.0067112	-0.55895	2.47e-11	0.38644	8.9376e-10	0.7582	3.7255e-19
C1_04400C	APE2	-0.1727	0.0024718	-0.11474	0.22538	-0.10999	0.10363	-0.18266	0.029156
C1_04410C	ESS1	-0.32894	5.7e-07	-0.26632	0.0059931	-0.043052	0.61022	-0.11855	0.25362
C1_04420C	URA6	-0.090746	0.1358	-0.18367	0.0090124	-0.061687	0.36537	0.016702	0.83981
C1_04430C	-	0.23017	0.0067092	0.048418	0.67235	-0.082956	0.42632	0.084162	0.38811
C1_04450C	FMA1	-1.2922	1.69e-13	-0.81427	0.00061985	0.48404	0.006827	0.041731	0.89421
C1_04460C	-	0.59724	4.21e-05	0.64777	0.0080408	0.81052	2.6349e-05	0.76365	4.7576e-05
C1_04470C	-	0.45893	0.0080732	0.85905	7.97e-05	-0.0053921	0.98254	-0.47116	0.022745
C1_04480C	TUS1	-0.13746	0.033373	0.1321	0.22086	-0.26219	0.00035518	-0.55077	1.3745e-11
C1_04490W	-	0.035868	0.60104	0.087473	0.32781	-0.026582	0.7445	-0.093846	0.22292
C1_04500W	ICL1	0.8736	0.00022363	0.054236	0.86689	0.092236	0.73835	0.55889	0.34417
C1_04510W	-	0.04265	0.72865	-0.29625	0.01818	0.11427	0.36796	0.44815	7.7241e-06
C1_04520C	PHO85	0.12936	0.056393	0.04378	0.62818	-0.22575	0.0002739	-0.15569	0.071101
C1_04530C	-	0.12556	0.175	-0.27724	0.0032561	-0.55482	1.2022e-14	-0.16734	0.14147
C1_04540C	VPS16	-0.035266	0.70768	-0.0092229	0.93395	-0.047921	0.62738	-0.089609	0.30739
C1_04550W	ELC1	0.20268	0.092944	-0.0055857	0.971	-0.1091	0.37776	0.084901	0.57235
C1_04560W	-	0.43211	7.45e-07	0.41398	0.00011793	0.052025	0.67153	0.054443	0.64965
C1_04570C	CHL4	-0.28663	0.046317	-0.14467	0.37157	-0.17627	0.23264	-0.34227	0.024622
C1_04580C	-	0.018484	0.88067	0.40275	0.021069	-0.23668	0.028828	-0.65303	4.2464e-05
C1_04590W	-	0.14698	0.089271	0.77053	0.016837	-0.70733	1.6212e-17	-1.4211	5.6797e-05
C1_04600C	-	-0.18534	0.0003643	-0.35005	2.86e-07	0.18485	0.0012737	0.33715	1.4137e-07
C1_04610W	ATP1	0.22739	0.0001001	-0.52869	1.77e-07	0.1682	0.00064772	0.91319	8.2899e-17
C1_04620W	-	-0.0056633	0.93581	-0.28714	0.0063786	-0.37377	9.5747e-11	-0.10389	0.3257
C1_04630C	-	0.072246	0.35716	-0.11496	0.19796	-0.28461	3.3063e-05	-0.11314	0.20782
C1_04640W	-	-0.076452	0.31999	-0.3565	0.004185	0.23971	0.0012074	0.51245	1.7795e-05
C1_04650W	DUR3	2.4942	2.91e-24	-0.22634	0.55899	-0.023729	0.94696	3.541	1.0077e-56
C1_04660W	DUR1,2	1.2786	3.65e-11	-0.35319	0.13682	0.3485	0.22724	2.1964	2.831e-40
C1_04670W	HAT1	-0.29775	7.1e-05	-0.32025	0.021874	-0.010079	0.92154	0.0054639	0.97642
C1_04680W	PIL1	0.13958	0.0096644	0.090033	0.39745	0.81206	3.5205e-50	0.84762	3.4804e-23
C1_04690C	REC8	0.29458	0.40699	0.95441	0.0049554	-0.53876	0.078643	-1.5278	0.0013176
C1_04700C	-	0.59961	2.74e-12	0.66249	1.78e-06	-0.024916	0.87763	-0.11936	0.24151
C1_04710C	-	-0.22248	0.025884	-0.46847	6.99e-05	-0.10284	0.38934	0.13273	0.24218
C1_04720W	-	-0.28099	0.013064	-0.03044	0.79638	-0.52218	6.8631e-09	-0.7985	2.3825e-12
C1_04730C	LYS21	0.075738	0.2354	-0.16013	0.14588	0.026496	0.7323	0.24985	0.013669
C1_04740W	LPG20	1.1233	6.91e-32	0.76439	1.83e-06	0.20585	0.10311	0.52887	0.0010336
C1_04750W	IFE1	-0.069618	0.86573	0.73633	0.025229	0.13713	0.70939	-0.80407	0.017773
C1_04760C	SYG1	0.39293	3.11e-07	-0.1688	0.19122	0.41089	2.1391e-05	0.97181	9.2004e-28
C1_04770C	ERG3	-0.69031	1.61e-21	0.64296	0.00015947	0.073994	0.51677	-1.2933	3.5488e-17
C1_04780C	-	-0.16811	0.018442	0.1386	0.12081	-0.055923	0.52965	-0.3802	2.3776e-07
C1_04790W	-	0.076147	0.40055	-0.16707	0.20605	0.09206	0.40686	0.32622	0.00060216
C1_04800C	-	1.1685	1.53e-06	1.2303	0.0004567	1.35	3.4582e-06	1.4369	2.5202e-05
C1_04810W	TCO89	-0.066022	0.47394	0.085441	0.49738	-0.12771	0.14611	-0.29599	0.0063479
C1_04820C	-	-0.46883	0.00019929	-0.28364	0.048763	0.54859	6.5858e-07	0.35231	0.045567
C1_04830W	SEC21	0.05148	0.37249	-0.28501	2.51e-06	-0.15699	0.0040308	0.16519	0.0062464
C1_04840C	-	0.12418	0.27194	-0.21608	0.082132	0.14184	0.21658	0.47477	0.00010913
C1_04850C	-	0.27954	0.024393	-0.16554	0.25628	0.3066	0.015609	0.75247	5.205e-08
C1_04860W	-	0.18923	0.004602	0.076846	0.43287	-0.17555	0.017815	-0.079506	0.36545
C1_04870W	SAP7	-0.7887	0.0069825	-0.41291	0.24558	-0.70791	0.0023639	-1.0637	0.015517
C1_04880C	MRPL37	-0.31687	0.00041221	-0.33383	0.00052057	0.11502	0.23142	0.11838	0.32007
C1_04890W	YBN5	0.013605	0.80334	-0.35927	3.39e-07	0.13423	0.007178	0.49519	1.1109e-15
C1_04900W	MNN15	0.30173	3.17e-07	0.00022739	0.99835	-0.50796	1.3372e-14	-0.22424	0.0056788
C1_04910C	-	-0.17612	0.022868	0.035077	0.86076	0.35432	1.5422e-06	0.12675	0.47034
C1_04930C	-	0.46128	0.00024778	0.5619	0.039147	0.55209	0.0002739	0.36474	0.20526
C1_04940C	-	0.20324	0.30638	0.9148	0.0050869	1.4944	1.3796e-10	0.75038	0.0056556
C1_04950C	RPM2	0.20517	0.0075607	0.16359	0.1032	-0.33378	1.4844e-05	-0.31106	0.00065018
C1_04960C	-	0.098808	0.24808	0.10229	0.3023	0.20174	0.016896	0.18546	0.040506
C1_04970W	-	-0.29547	4.94e-08	-0.36742	5.08e-06	0.53914	9.203e-18	0.6033	5.5301e-21
C1_04980C	-	-0.056481	0.41604	-0.12776	0.13654	0.17672	0.0056122	0.2348	0.0040239
C1_04990C	-	-0.20282	0.017737	-0.2738	0.018014	-0.1311	0.14285	-0.072832	0.58901
C1_05000W	RHD1	0.87605	1.38e-16	0.10719	0.68646	1.7118	4.6764e-30	2.575	2.6501e-84
C1_05010C	-	0.35093	8.35e-06	0.31644	0.1207	-0.19697	0.020731	-0.19493	0.36807
C1_05020C	ARG2	0.15142	0.12128	-0.12494	0.362	0.098107	0.38541	0.36485	0.0016529
C1_05030C	PSF2	-0.11504	0.34956	-0.26932	0.06641	-0.010678	0.94745	0.13371	0.33953
C1_05050C	RRP6	-0.14297	0.060222	-0.34436	0.00022203	0.038811	0.6684	0.22839	0.018979
C1_05060W	REI1	-0.10358	0.30489	-0.68809	1.58e-12	0.17954	0.076559	0.7598	1.1262e-16
C1_05070C	GPI7	-0.066857	0.45158	-0.081527	0.53167	0.035719	0.71813	0.036244	0.78982
C1_05080W	GPT1	0.76003	2.21e-07	0.82882	4.42e-06	0.63207	0.00043767	0.58086	0.00047768
C1_05090W	TRY2	-0.14631	0.2055	-0.24956	0.038102	-0.12386	0.29258	-0.036154	0.80596
C1_05100W	-	0.097501	0.42974	0.042138	0.82673	0.15144	0.27942	0.19621	0.14548
C1_05110C	ARO4	-0.38359	9.77e-16	-0.74319	5.83e-24	-0.26517	2.5781e-07	0.083776	0.29974
C1_05120W	-	0.20922	0.0040244	0.085942	0.35864	0.014084	0.89508	0.12339	0.12795
C1_05140W	BRG1	-0.17351	0.001178	0.15724	0.14002	-0.48908	1.7799e-17	-0.83792	3.1897e-22
C1_05150C	-	-0.35405	0.25603	0.85437	0.020823	0.053134	0.88349	-1.7973	0.00073254
C1_05160C	-	0.47216	1.52e-07	1.6795	1.3e-35	0.45393	1.7384e-05	-0.80359	3.7681e-10
C1_05170C	CUE5	0.2861	1.52e-06	0.18088	0.0047346	-0.20614	0.00047336	-0.11632	0.13327
C1_05180C	-	0.17673	0.05951	-0.20115	0.050814	-0.0093403	0.94185	0.35705	0.00053357
C1_05190C	-	-0.0027497	0.98199	-0.13946	0.21401	-0.23238	0.0084175	-0.11127	0.30279
C1_05200C	-	0.082962	0.43117	-0.22724	0.12486	0.4002	2.9196e-05	0.70554	7.6834e-08
C1_05210C	-	-0.13118	0.041677	-0.52551	5.69e-12	0.075927	0.28806	0.45892	2.6012e-09
C1_05220C	-	0.15547	0.3627	-0.37952	0.028655	0.19124	0.26771	0.73593	2.2457e-05
C1_05230W	-	-0.053499	0.62981	-0.4227	6.93e-05	0.05833	0.61917	0.41942	3.8715e-05
C1_05240C	RPT1	-0.066954	0.27688	-0.048194	0.61185	0.11754	0.090495	0.084709	0.21748
C1_05260C	SDH1	0.064865	0.43321	-0.16409	0.089385	-0.21549	0.0051972	-0.00126	0.99037
C1_05270C	-	-0.38506	5.67e-09	-0.13096	0.15085	0.051707	0.51889	-0.21738	0.017094
C1_05280W	-	-0.1184	0.20564	-0.1806	0.14369	-0.075716	0.45927	-0.026649	0.85115
C1_05290W	GRS1	0.0059059	0.92502	-0.3166	2.55e-07	-0.022731	0.71998	0.28643	1.2691e-07
C1_05300C	PRD1	0.047547	0.38568	0.2458	0.00055605	-0.37614	5.0711e-15	-0.59184	1.2362e-18
C1_05320C	-	0.023502	0.83787	-0.089709	0.43998	-0.17967	0.048358	-0.082215	0.49292
C1_05330C	-	0.29324	0.0010613	0.012202	0.92952	0.15298	0.14086	0.42407	4.3478e-05
C1_05340C	ZCF2	0.10864	0.19637	0.048914	0.77448	0.22832	0.0099434	0.27363	0.038682
C1_05350W	YPT53	0.045941	0.79553	0.42888	0.25922	0.05134	0.78191	-0.52266	0.1281
C1_05360C	-	-0.15121	0.033868	-0.34629	3.84e-06	0.062923	0.42848	0.24476	0.0030919
C1_05370C	-	0.30663	0.00012541	0.47245	7.88e-08	0.044053	0.67873	-0.13793	0.15332
C1_05380C	-	0.002349	0.98191	-0.029349	0.84423	0.13442	0.1055	0.15175	0.21205
C1_05390C	-	-0.18592	0.010795	-0.071285	0.48949	-0.085282	0.24707	-0.21523	0.036962
C1_05400C	-	-0.17209	0.18229	0.004992	0.97869	0.031775	0.83712	-0.16216	0.2881
C1_05410C	TRP99	0.11717	0.15709	-0.27532	0.0009569	0.38232	3.449e-07	0.76625	6.4097e-19
C1_05420W	-	-0.209	0.036615	-0.30479	0.0026647	-0.025285	0.84379	0.05616	0.6275
C1_05430W	SPT20	-0.11644	0.16323	-0.22436	0.041678	-0.047092	0.64439	0.047988	0.68515
C1_05440C	-	1.8125	1.08e-113	1.6193	1.16e-11	0.85392	1.0486e-10	0.76036	0.025066
C1_05460W	KOG1	0.055178	0.47676	0.14495	0.10645	-0.027487	0.77797	-0.13339	0.059731
C1_05470W	MTM1	-0.065031	0.50207	-0.35215	0.0039031	0.08959	0.29048	0.36652	0.0069243
C1_05480C	-	0.25015	0.2589	0.94365	0.00014079	1.1933	1.1895e-07	0.59305	0.0087719
C1_05490C	-	0.087803	0.24814	-0.44847	0.00018151	-0.14537	0.087225	0.38404	0.00059458
C1_05500W	RSM22	-0.25842	0.00096208	-0.54479	2.49e-08	0.26874	0.00088564	0.54771	1.4407e-08
C1_05510C	RPS27A	0.18098	0.059977	0.15229	0.24271	-0.051335	0.67054	-0.039374	0.77381
C1_05520W	-	0.30385	0.025834	0.24723	0.26068	0.083362	0.64191	0.115	0.60968
C1_05530C	SSH1	-0.26687	7.89e-08	-0.3634	4.83e-08	-0.17497	0.0016766	-0.092737	0.16797
C1_05540C	-	0.16865	0.029957	-0.22915	0.047874	0.25682	0.0014962	0.64594	5.8086e-10
C1_05550C	-	0.35981	0.34611	-0.078504	0.86375	-0.11294	0.76447	0.41752	0.48124
C1_05560W	RIB4	-0.29584	2.12e-08	-0.59768	2.14e-09	-0.011611	0.90461	0.28382	0.00051461
C1_05600W	GSL1	0.19501	0.0077305	0.13581	0.13799	-0.025914	0.79017	0.01808	0.85609
C1_05610W	-	0.057181	0.59134	-0.36532	0.00038114	-0.40225	7.126e-06	0.0040441	0.97446
C1_05620C	STE3	0.37636	0.0090766	0.55646	0.00020119	0.22387	0.19419	0.0361	0.8328
C1_05630C	-	-0.21857	6.21e-06	-0.4886	3.79e-10	-0.18134	0.00043767	0.077296	0.37427
C1_05640C	FAL1	-0.154	0.05951	-0.37229	1.16e-05	0.044187	0.65514	0.25007	0.0038031
C1_05650W	-	0.059232	0.60363	-0.07445	0.5715	0.24345	0.015606	0.36831	0.00098487
C1_05660C	-	-0.23496	6.38e-05	-0.31806	0.0010759	-0.03535	0.64344	0.036267	0.76065
C1_05670W	-	0.24421	0.002366	0.10539	0.23092	-0.064849	0.45074	0.059853	0.60358
C1_05680C	RIM1	-0.37799	5.48e-08	-0.25278	0.040511	-0.34529	4.6077e-08	-0.47975	0.00013787
C1_05690C	-	0.6018	0.087204	0.82429	0.026464	-0.10709	0.75119	-0.4193	0.44318
C1_05700W	AUT7	1.1657	2.77e-73	0.92106	6.98e-11	0.1829	0.031624	0.38047	0.0079072
C1_05710C	UGA4	1.0977	4.26e-11	0.11508	0.70013	0.087038	0.74394	1.0896	1.9945e-07
C1_05720W	-	-0.11843	0.006293	-0.3523	9.34e-08	0.11178	0.01687	0.33299	1.9087e-07
C1_05730W	-	-0.10408	0.813	-0.19201	0.6608	0.073623	0.85388	0.22652	0.69782
C1_05740C	-	-0.17586	0.14174	0.068901	0.65541	-0.1416	0.26315	-0.40869	0.00088552
C1_05750C	-	-0.047685	0.54851	-0.099247	0.24967	-0.010857	0.90463	0.026051	0.79805
C1_05760C	PGA26	-1.2473	1.02e-05	0.12278	0.76968	-0.70843	0.0018978	-2.1214	8.0442e-07
C1_05770C	PRC3	0.96326	8.03e-49	0.24767	0.0074199	0.56452	1.6982e-15	1.2716	2.2236e-46
C1_05780W	-	-0.19717	0.00361	-0.15718	0.088765	-0.19329	0.0038645	-0.24795	0.0075725
C1_05790W	-	-0.3046	0.019932	-0.015158	0.93228	-0.018934	0.89318	-0.32581	0.076443
C1_05800C	-	-0.03897	0.80578	-0.014402	0.9316	0.062915	0.69201	0.024989	0.86693
C1_05810W	GIM5	-0.19142	0.050832	-0.17241	0.09855	0.017715	0.88709	-0.016207	0.8962
C1_05820C	RAD10	-0.010846	0.94075	0.20999	0.12621	0.32642	0.0041888	0.094545	0.47126
C1_05830W	-	0.96962	0.003191	0.14231	0.62249	0.02555	0.90616	1.3043	0.015063
C1_05840W	PRN1	0.83364	1.7e-05	0.43821	0.070559	-0.30023	0.21496	0.055752	0.82972
C1_05850W	POL32	-0.25455	0.0022135	0.010606	0.92995	-0.22605	0.0062516	-0.51025	3.5154e-08
C1_05860W	PRN2	0.39833	0.00021857	-0.08986	0.57638	-0.15905	0.20075	0.31774	0.023963
C1_05870W	PRN3	0.87093	5.61e-06	0.085707	0.51415	-2.3139	2.5874e-63	-1.5891	5.4962e-28
C1_05880W	PRN4	1.1932	5.07e-69	-0.16311	0.22645	0.26688	0.00094465	1.6132	1.0579e-45
C1_05890W	-	-0.52321	0.14136	-0.056881	0.89522	0.10764	0.78009	-0.80088	0.094292
C1_05900W	-	0.051168	0.44364	-0.072867	0.54418	0.15423	0.046841	0.26528	0.0014477
C1_05910W	SIP5	0.26017	0.00052642	0.33499	0.0029219	0.065149	0.57168	-0.028183	0.76222
C1_05920W	-	-1.0619	7.94e-51	-0.55316	3.07e-06	-0.32703	0.00010986	-0.84634	7.1319e-16
C1_05930C	-	0.069242	0.36596	-0.13699	0.27972	0.47074	3.4564e-10	0.6682	4.4981e-11
C1_05940W	PHO87	-1.0123	3.4e-23	-2.6362	3.36e-51	1.6043	2.3876e-46	3.3793	2.5981e-101
C1_05950C	-	-0.60332	6.27e-21	0.27179	0.50406	-0.53122	0.00071469	-1.3196	0.0018964
C1_05960W	PGA45	-1.1593	3.86e-06	0.27571	0.50724	-0.77017	0.0030218	-2.0429	4.3237e-05
C1_05970W	-	0.18437	0.30765	0.11895	0.79107	-0.71244	0.0043287	-0.7831	0.15599
C1_05980W	-	0.1575	0.032225	0.28848	0.00059066	-0.21353	0.0031864	-0.36225	2.1491e-05
C1_05990C	-	0.41525	2.59e-07	-0.31903	0.019402	0.099832	0.36092	0.82883	5.084e-12
C1_06000W	-	0.059081	0.88262	1.6717	2.69e-08	0.51807	0.10614	-1.2011	6.8163e-05
C1_06010W	CHS7	0.16973	0.003385	0.054971	0.52665	-0.10819	0.11605	-0.0087869	0.91311
C1_06020W	RGD1	-0.14005	0.040662	-0.0395	0.68712	0.12573	0.075361	0.010826	0.91594
C1_06030C	-	0.079679	0.61837	0.16315	0.35943	0.31056	0.019838	0.21581	0.25342
C1_06040W	RTT101	0.13386	0.16478	0.30421	0.0064601	0.12793	0.21262	-0.058696	0.65417
C1_06050C	-	-0.1448	0.17269	-0.39504	0.0036417	-0.12119	0.17156	0.12062	0.49909
C1_06060C	ACP1	-0.046935	0.59511	-0.31041	0.00039695	-0.38355	5.8759e-08	-0.13564	0.15286
C1_06070W	-	-0.25427	0.00062978	-0.31863	3.66e-05	0.013015	0.89866	0.063013	0.48674
C1_06080C	ARC35	0.079254	0.22985	0.098069	0.32302	0.17422	0.011009	0.14117	0.10672
C1_06090C	-	-0.46929	2.08e-11	-0.35812	0.00075987	0.069972	0.39138	-0.05286	0.69467
C1_06100C	MSI3	-0.039405	0.43121	-0.27312	0.00067602	0.24596	5.4717e-08	0.4674	4.4386e-10
C1_06110C	NPL4	0.10372	0.22605	-0.045481	0.69259	0.023605	0.81525	0.15909	0.12638
C1_06120C	-	-0.24516	0.27126	0.2265	0.35366	0.039571	0.88175	-0.47168	0.043389
C1_06130C	HAC1	-0.10709	0.13769	0.28004	0.0013768	-0.37798	2.5693e-09	-0.78402	5.5897e-20
C1_06140C	-	-1.7837	1.33e-12	0.46974	0.02838	-0.15856	0.55686	-2.7673	1.7278e-32
C1_06150W	-	-1.6144	8.23e-07	-0.10713	0.81381	0.89276	0.0035268	-0.71981	0.21388
C1_06160W	-	-0.69712	0.022285	0.49872	0.19653	0.89117	0.0023806	-0.34839	0.47503
C1_06180W	TLO34	-0.18013	0.021717	-0.089832	0.38804	-0.25194	3.6123e-05	-0.35653	0.0013617
C1_06200W	-	0.0034299	0.97819	0.29323	0.0065072	-0.64767	9.0042e-18	-0.96163	3.7578e-22
C1_06210W	BUD16	0.073151	0.55659	0.037719	0.8222	0.12922	0.32175	0.15342	0.22673
C1_06220C	-	0.52224	0.10013	0.81623	0.018019	0.59257	0.061147	0.41736	0.3157
C1_06230C	MDM34	0.38882	4.88e-08	0.99781	7.71e-13	0.61263	1.6645e-11	-0.033742	0.82748
C1_06250W	-	0.078174	0.54166	-0.25212	0.079886	-0.053597	0.7058	0.26726	0.049374
C1_06260W	PGA50	-0.39589	0.29619	0.090947	0.81994	0.73515	0.015473	0.46948	0.43653
C1_06270W	-	-0.053397	0.54451	0.03909	0.70176	-0.069446	0.44401	-0.17815	0.027972
C1_06280C	UME6	0.23313	0.2391	0.22667	0.078179	-1.0822	2.4112e-12	-1.1516	8.8165e-20
C1_06290C	-	-0.03941	0.75612	-0.049025	0.72386	-0.0061022	0.96975	#N/A	#N/A
C1_06300W	-	0.1508	0.69008	0.70987	0.055099	0.081243	0.79017	-0.55947	0.32375
C1_06310W	-	-0.060498	0.81448	0.2839	0.41014	-0.017105	0.94446	-0.8376	0.13592
C1_06320W	-	-0.35231	7.94e-05	-0.4079	0.00099527	0.31694	0.0020894	0.3693	0.00034271
C1_06330W	-	-0.11898	0.77498	0.087293	0.81978	0.24789	0.40954	0.20004	0.75766
C1_06340W	-	0.64537	3.21e-11	-0.56421	0.0085023	0.26753	0.077864	1.5083	1.0951e-19
C1_06350W	-	-0.54734	0.0043238	0.067171	0.83831	0.40894	0.048495	-0.21363	0.47503
C1_06360W	-	0.10487	0.2789	0.12533	0.30158	0.31848	0.00051336	0.28677	0.0091919
C1_06370C	PBR1	-1.6494	2.66e-08	1.252	0.00046564	2.097	3.8516e-14	-0.94843	0.055874
C1_06380C	-	0.53872	8.49e-05	-0.099612	0.53239	-0.78734	2.336e-09	-0.1777	0.21773
C1_06390W	-	0.211	0.042419	0.25294	0.019793	0.3182	0.0013217	0.26562	0.029089
C1_06400C	-	0.16651	0.0050234	-0.14014	0.094938	0.26902	4.5187e-05	0.56495	9.5947e-18
C1_06410W	-	0.071808	0.57787	0.26309	0.028862	-0.030232	0.83517	-0.24002	0.047168
C1_06420C	-	-0.03519	0.72694	-0.017309	0.87339	-0.1448	0.082656	-0.17893	0.065452
C1_06430C	-	1.3923	2.47e-05	0.78818	0.03123	0.0010868	0.9963	1.0116	0.048643
C1_06440C	-	-0.0072796	0.94167	-0.23513	0.027301	0.28909	0.00013177	0.5068	1.2196e-07
C1_06450C	RPS14B	-0.25967	3.77e-08	-0.56628	1.6e-10	0.030182	0.70852	0.32897	1.1517e-06
C1_06460C	RPS22A	-0.47943	5.53e-21	-0.63138	1.78e-15	-0.030886	0.68522	0.11082	0.15803
C1_06470W	-	-0.36428	1.22e-10	-0.58591	4.39e-11	-0.057216	0.46651	0.15502	0.070436
C1_06480C	-	-0.035661	0.63915	-0.34523	3.42e-05	0.00034668	0.99624	0.29774	0.00033543
C1_06490C	-	-0.043812	0.87638	1.2953	0.00028536	-0.10063	0.70073	-2.2347	1.3846e-05
C1_06500W	-	0.015793	0.89303	-0.24399	0.0092386	0.061474	0.55952	0.30931	0.0018453
C1_06510C	-	0.11658	0.15926	-0.073641	0.47503	0.084542	0.31842	0.26178	0.0080595
C1_06520C	BPH1	-0.094669	0.25722	0.28525	0.0007136	0.16701	0.042976	-0.22873	0.0071663
C1_06530C	-	-0.008832	0.91613	-0.13925	0.073428	0.035485	0.65145	0.15216	0.047853
C1_06540C	-	-0.11104	0.25633	-0.39017	0.00029183	0.036883	0.72839	0.30556	0.011425
C1_06550W	GLT1	1.1324	1.13e-85	0.51322	0.001308	-0.57466	1.6028e-16	0.0037103	0.98474
C1_06560W	-	0.17135	0.10866	0.011519	0.94957	-0.061001	0.6512	0.083385	0.57047
C1_06570W	ANT1	0.22139	0.12915	0.018422	0.92781	0.14259	0.36906	0.33911	0.050086
C1_06580W	RPS23A	-0.18605	6.97e-05	-0.56634	2.66e-15	-0.054112	0.40346	0.31495	4.6375e-07
C1_06590C	-	-0.14579	0.016839	-0.19798	0.0093352	0.15812	0.013609	0.1972	0.0081579
C1_06600W	-	0.0012376	0.98575	-0.23622	0.00015226	-0.20423	0.00018247	0.018501	0.79795
C1_06610C	HAK1	-0.32294	0.32259	1.1031	0.00055165	0.94063	0.0012034	-0.45286	0.21984
C1_06620C	-	-1.0186	0.0027883	0.28748	0.49121	0.49927	0.13109	-1.1052	0.028611
C1_06630W	-	-0.13359	0.064793	-0.06092	0.66078	0.038291	0.65202	-0.048277	0.73129
C1_06640C	-	-0.043901	0.62887	-0.21184	0.10125	0.060456	0.54267	0.21822	0.064227
C1_06650W	NAA20	0.11562	0.22333	0.049341	0.70858	0.0039092	0.97564	0.055116	0.62992
C1_06660W	-	-0.14181	0.053234	0.054184	0.64277	0.10549	0.25854	-0.10528	0.18234
C1_06670W	-	-0.021167	0.82627	-0.22435	0.023824	0.10509	0.25606	0.29758	0.0004167
C1_06680W	VPS34	0.13575	0.11215	0.11126	0.35664	0.17981	0.074067	0.192	0.02621
C1_06690W	CYK3	-0.025045	0.83424	0.14462	0.44643	0.072345	0.57361	-0.11677	0.51211
C1_06700W	-	-0.049567	0.62233	-0.12034	0.45066	-0.053439	0.59952	0.0056307	0.97598
C1_06710W	KIN28	0.17628	0.088605	0.03626	0.81068	-0.049297	0.69921	0.076811	0.56201
C1_06720C	-	0.20264	0.03709	-0.037617	0.86347	0.74148	3.6809e-16	0.96686	9.6141e-09
C1_06730W	RAC1	-0.24856	0.00027297	-0.097902	0.30652	-0.21571	0.0019325	-0.38292	1.0864e-05
C1_06740C	NOP6	0.25444	0.0023138	-0.36822	0.011525	0.083363	0.46651	0.70324	1.5236e-08
C1_06750W	-	0.65658	1.8e-09	0.50135	0.0024903	0.10375	0.50775	0.23539	0.14837
C1_06760C	-	-0.15362	0.031658	-0.58908	6.42e-11	0.12475	0.11149	0.55197	3.5779e-10
C1_06770W	-	-0.13719	0.040961	-0.056786	0.56845	0.0495	0.54199	-0.045247	0.62674
C1_06780W	NPR1	0.17874	0.021438	0.04639	0.76852	0.10744	0.23858	0.22493	0.074852
C1_06790C	MRPL19	-0.15295	0.030976	-0.14543	0.15666	0.07058	0.40355	0.049786	0.6367
C1_06800W	-	0.038667	0.74045	-0.54559	1.51e-07	0.13774	0.2207	0.71891	5.1548e-16
C1_06810W	CAT1	1.7438	1.53e-79	0.45474	0.0017471	0.176	0.16453	1.452	3.7248e-27
C1_06820W	-	-0.23907	0.0002092	-0.28936	0.042735	0.23737	0.0025676	0.28243	0.03133
C1_06830W	-	0.22773	0.50865	0.39692	0.26003	0.17688	0.62029	0.014008	0.97497
C1_06840C	-	-0.15414	0.15254	0.10299	0.51	0.33704	0.0013261	0.067165	0.65933
C1_06850W	PCL7	-0.24424	0.00038356	-0.24512	0.0040352	0.082018	0.31788	0.069719	0.4484
C1_06860W	-	0.68307	0.053271	0.6736	0.039377	0.32933	0.20075	0.27596	0.64924
C1_06870C	-	0.94676	0.0053004	0.014002	0.97638	-0.43491	0.15152	0.49168	0.38746
C1_06880C	SPO22	-0.74368	0.02583	0.50593	0.15583	0.44232	0.1771	-0.9758	0.015122
C1_06890C	-	-0.35566	3.02e-12	-0.607	8.56e-10	-0.019358	0.83501	0.226	0.0046502
C1_06900C	MMD1	-0.0040836	0.95805	-0.37434	2.01e-05	-0.21086	0.00038708	0.14748	0.0913
C1_06910C	-	-0.26968	1.33e-05	-0.206	0.023131	0.0028874	0.97527	-0.074776	0.4412
C1_06920C	-	-0.068555	0.54415	-0.088156	0.42989	-0.25884	0.010294	-0.25946	0.0031191
C1_06930W	PGA63	0.064098	0.1905	0.0072662	0.95562	-0.18433	0.00054452	-0.1422	0.14724
C1_06940C	ATC1	0.17015	0.01371	0.11493	0.45822	0.24674	0.0018753	0.28438	0.030778
C1_06960W	SUI2	-0.19189	3.28e-05	-0.35093	4.84e-06	0.19191	0.00022062	0.33943	1.6123e-06
C1_06970C	-	0.066607	0.52368	0.10721	0.44148	-0.37228	2.0087e-06	-0.42931	0.0013317
C1_06980C	-	0.010373	0.94498	0.36406	0.0077671	0.23572	0.046366	-0.13589	0.33894
C1_07000W	MEF2	-0.17141	0.029078	-0.42133	8.25e-07	0.18528	0.022514	0.42493	6.3877e-07
C1_07010W	-	-0.028744	0.8687	-0.34158	0.017606	-0.29575	0.028579	-0.00022874	0.99871
C1_07020C	PUT3	-0.079806	0.25147	-0.093803	0.31513	0.12734	0.074093	0.12776	0.12826
C1_07030C	RBT4	-4.2471	9.74e-126	-1.1783	6.99e-05	-1.4067	3.6001e-18	-4.04	8.6986e-30
C1_07040C	-	-4.0902	2.85e-84	-0.62696	0.010331	-0.85516	6.6196e-15	-4.3837	4.1689e-41
C1_07050C	-	-0.10694	0.18618	-0.028305	0.82508	0.091207	0.35263	-0.0008567	0.99359
C1_07060C	-	-0.21342	0.0033651	0.052889	0.67246	-0.18389	0.016987	-0.46723	2.0553e-06
C1_07070C	DHH1	-0.07339	0.52445	-0.033682	0.85792	0.59309	1.4397e-08	0.54924	3.583e-05
C1_07080W	-	0.36821	4.01e-07	-0.43253	0.0013758	0.60994	8.2116e-12	1.4139	1.9125e-38
C1_07090C	-	0.11543	0.060996	-0.15392	0.071156	0.28109	6.0798e-06	0.53859	7.736e-13
C1_07100C	-	-0.19601	0.051964	0.22686	0.095596	0.36635	0.00086296	-0.070514	0.57035
C1_07110W	TAF145	-0.057116	0.35695	-0.11405	0.17323	0.024109	0.76033	0.066832	0.38262
C1_07120W	GAP4	0.54291	3.11e-29	-0.32284	2.03e-06	0.85772	4.1128e-76	1.7124	3.3428e-128
C1_07130C	-	-0.17828	0.028548	-0.073823	0.56892	-0.12866	0.16178	-0.24867	0.014149
C1_07140C	RIA1	-0.13094	0.023761	-0.33682	8.62e-05	0.0018754	0.9816	0.1954	0.017181
C1_07150W	-	-0.095992	0.65724	-0.44373	0.019946	0.17795	0.38582	0.53684	0.0057676
C1_07160C	-	-0.4775	0.0035304	0.30948	0.37359	-0.0062629	0.97923	-0.81785	0.02755
C1_07170C	ZCF23	-0.20429	0.103	0.29766	0.047795	0.034887	0.83835	-0.4941	2.8951e-05
C1_07180W	CCS1	0.20041	0.0010742	0.12792	0.070038	-0.14587	0.014485	-0.088814	0.29388
C1_07190W	SOG2	-0.015029	0.85227	-0.12501	0.28316	-0.081594	0.32065	0.015536	0.88863
C1_07200W	YMC1	-0.3263	6.27e-07	-0.55677	1.73e-14	-0.14047	0.0366	0.075939	0.41238
C1_07210C	-	0.026822	0.77488	-0.12394	0.13327	0.061328	0.49509	0.19884	0.013342
C1_07220W	-	-0.49168	0.0082036	0.36604	0.36681	-0.1227	0.55229	-0.98336	0.053314
C1_07230W	PHO15	-0.032084	0.68599	-0.11147	0.61194	-0.10671	0.23014	-0.034376	0.8739
C1_07240W	YPD1	-0.10485	0.17896	-0.29595	0.0050775	0.11137	0.21533	0.29332	0.0013721
C1_07250C	ALG9	0.19603	0.0051103	0.07791	0.41335	-0.30857	1.078e-05	-0.20769	0.013113
C1_07260C	-	-0.011861	0.9238	0.13061	0.25577	-0.08257	0.46546	-0.24359	0.0073803
C1_07270W	SEC34	-0.16546	0.046094	-0.25051	0.0033169	-0.30498	1.9516e-05	-0.23586	0.019872
C1_07280C	-	-0.2144	0.18166	-0.13859	0.40665	-0.067019	0.70852	-0.16374	0.32379
C1_07290W	-	-0.040115	0.89374	0.61902	0.02902	0.32566	0.20178	-0.38471	0.21408
C1_07320W	-	-0.20952	0.57532	0.92913	0.0097916	-0.32437	0.34137	-2.0477	3.709e-05
C1_07330W	RME1	0.87522	8.2e-05	0.93833	0.0067054	1.3757	5.7213e-07	1.4969	1.0689e-07
C1_07340W	-	-0.35302	1.44e-09	-0.30738	0.00026633	-0.61285	6.0637e-24	-0.67623	3.1341e-21
C1_07350C	GPX3	-0.14501	0.23584	-0.15962	0.22235	-0.04279	0.76465	-0.043438	0.76038
C1_07360W	-	-0.2614	2.7e-05	-0.3795	3.75e-07	-0.063416	0.4066	0.040789	0.6487
C1_07370C	CPH1	-0.28897	8.53e-05	-0.028537	0.81488	-0.22425	0.0068699	-0.50388	2.301e-10
C1_07380C	KSP1	0.6034	1.71e-10	0.47971	0.038152	-0.12657	0.29036	-0.062124	0.8254
C1_07390W	-	0.099699	0.1538	0.05437	0.66632	0.084566	0.27828	0.11541	0.2881
C1_07400C	-	-0.1266	0.21099	-0.16546	0.11416	-0.47426	4.9195e-09	-0.45421	2.8863e-05
C1_07410C	SKP1	-0.040182	0.5015	0.071641	0.35192	-0.16356	0.0039137	-0.29152	2.3443e-06
C1_07420C	PEX3	-0.10268	0.29898	-0.24613	0.10062	0.15703	0.1381	0.29293	0.034851
C1_07430W	PHO100	0.42472	0.2409	0.61634	0.10712	-0.28624	0.37169	-0.80441	0.096486
C1_07440W	-	0.19382	0.0019411	-0.0088794	0.92942	-0.09982	0.19052	0.088275	0.23279
C1_07450W	-	0.16993	0.68097	0.026226	0.95211	-0.28112	0.42963	-0.22995	0.63556
C1_07460C	GPI8	0.075083	0.43914	-0.10069	0.39058	-0.10701	0.27224	0.0548	0.6497
C1_07470C	-	-0.24887	0.034177	-0.16087	0.2096	-0.21581	0.075524	-0.32606	0.0034484
C1_07480C	-	0.42903	0.1733	0.71451	0.013765	-0.048374	0.90154	-0.37551	0.22673
C1_07490C	-	-0.26504	0.001428	-0.35849	0.0064628	-0.10523	0.25205	-0.019917	0.90094
C1_07500C	LHP1	-0.16766	0.0055693	-0.4774	7.57e-11	0.1335	0.051715	0.4323	1.0529e-10
C1_07510W	-	-0.15667	0.07947	-0.10839	0.25477	0.12529	0.14285	0.063221	0.59612
C1_07520C	IST2	0.10505	0.064793	0.15353	0.22055	-0.14905	0.029352	-0.21536	0.052408
C1_07530W	-	0.14048	0.6928	0.14107	0.67441	-0.45476	0.11023	-0.55068	0.10122
C1_07540C	BBC1	0.41411	6.22e-12	0.32373	0.00030242	-0.15467	0.029426	-0.082217	0.38156
C1_07550W	SWD2	-0.13562	0.14014	-0.35214	0.00073757	-0.020544	0.84708	0.18398	0.13572
C1_07560W	-	-0.038807	0.83332	0.15744	0.29662	-0.16739	0.28148	-0.38938	0.0063654
C1_07570C	-	0.076683	0.61868	-0.35876	0.011659	-0.21522	0.12439	0.20901	0.14222
C1_07580C	PRY1	-0.51835	0.14174	-0.67931	0.068858	0.033665	0.93598	0.29594	0.58247
C1_07590C	-	0.14705	0.039334	0.025091	0.8612	0.13486	0.08777	0.24205	0.030712
C1_07600W	ATP7	0.095262	0.1493	-0.3456	0.015392	0.10424	0.067991	0.53561	0.00021289
C1_07610C	-	0.13178	0.45188	0.24863	0.14387	0.2265	0.19443	0.10392	0.56973
C1_07620C	PIR32	-0.0086537	0.98335	0.42457	0.20604	0.20169	0.54906	-0.25335	0.56249
C1_07630W	-	-0.028245	0.76663	-0.19059	0.030384	-0.11672	0.18218	0.031101	0.74063
C1_07640C	-	0.097418	0.6928	0.74113	0.00046375	0.091486	0.70538	-0.59241	0.014786
C1_07650W	-	0.52725	0.0014226	0.81562	1.23e-11	-0.60067	0.00012794	-0.92617	7.866e-12
C1_07660W	-	-0.49008	0.036421	-0.27551	0.41258	0.37662	0.25054	0.32764	0.34518
C1_07670W	ZCF4	0.83286	8.19e-05	0.57196	0.081007	0.10422	0.73429	0.25973	0.48863
C1_07680W	HAP2	-0.091764	0.34652	-0.039404	0.83825	0.11555	0.30481	0.0494	0.77195
C1_07690C	-	-0.057706	0.43085	-0.03061	0.74933	-0.085586	0.20178	-0.12764	0.16281
C1_07700C	VRG4	-0.24799	4.4e-07	-0.4003	2.75e-07	0.19285	0.00089481	0.33398	2.3408e-06
C1_07710C	ADE4	-0.66834	2.22e-34	-0.50438	6.68e-15	-0.18075	0.0016257	-0.36025	5.2739e-07
C1_07770W	FGR6-3	-0.20883	0.092785	0.12761	0.57685	0.59969	3.4759e-07	0.24574	0.25278
C1_07780W	-	-0.07532	0.33678	-0.018179	0.86926	-0.36439	1.2791e-07	-0.43946	1.2419e-07
C1_07790C	-	-0.20774	0.021376	-0.53411	8.2e-05	0.15961	0.15571	0.48694	1.7952e-05
C1_07800W	MTO1	0.0011677	0.9933	-0.20452	0.061225	0.11496	0.27129	0.30928	0.0091932
C1_07810C	-	-0.008862	0.95883	-0.58977	2.82e-05	-0.065552	0.66561	0.51356	0.00028332
C1_07820W	-	0.32052	0.00057241	-0.29194	0.092554	0.53323	7.1685e-07	1.1522	6.276e-16
C1_07830C	-	0.05651	0.729	0.17593	0.31136	-0.12544	0.45671	-0.27091	0.046033
C1_07840W	-	0.15953	0.010203	-0.028036	0.80506	0.18679	0.011695	0.36244	6.7466e-07
C1_07850C	-	-0.033046	0.8255	-0.17538	0.26592	0.08646	0.50418	0.21874	0.20156
C1_07860W	-	0.16888	0.22271	0.12089	0.42551	0.086888	0.59234	0.1245	0.37569
C1_07870C	SMI1	-0.041109	0.49777	0.29027	0.011272	-0.19255	0.00057739	-0.54265	6.0672e-07
C1_07880C	GCS1	0.10905	0.17097	-0.30315	0.0046354	0.32728	1.1642e-05	0.731	1.0493e-12
C1_07890C	ADE5,7	-0.47716	4.05e-26	-0.63987	8.82e-31	-0.19446	0.00012087	-0.046077	0.46247
C1_07900W	COI1	-0.69969	1.5e-21	-0.6454	0.056561	-0.44444	0.0061349	-0.26654	0.52452
C1_07910C	MRPL3	-0.36114	1.1e-10	-0.45947	8.89e-08	0.20949	0.00055025	0.29759	0.00061804
C1_07920W	-	0.16374	0.066823	-0.28176	0.0030061	-0.29097	0.0011795	0.13967	0.11901
C1_07930C	ERD1	-0.11385	0.28206	-0.47051	0.00091384	-0.056499	0.65321	0.29502	0.035811
C1_07940W	-	-0.010551	0.98049	0.79964	0.027301	-0.48055	0.13118	-1.6421	0.001759
C1_07950C	-	-0.16833	0.13992	-0.46652	0.00030536	0.12566	0.30589	0.41922	0.0013251
C1_07960W	-	-0.35232	0.0046459	-0.40658	0.0095735	0.027965	0.8689	0.076434	0.65328
C1_07970C	IRE1	0.34524	1.3e-08	0.42241	0.00031258	0.20176	0.021655	0.10386	0.30674
C1_07980C	-	-0.66193	0.0098442	1.7885	1.7e-27	-0.069419	0.8012	-2.6678	1.7717e-35
C1_07990C	-	0.27194	0.048972	0.20081	0.28416	0.30886	0.059064	0.37993	0.0059169
C1_08000W	NRP1	-0.25371	0.0089806	-0.54842	5.33e-08	-0.33189	0.00035323	-0.053323	0.65933
C1_08010W	DPM1	0.1149	0.040812	-0.11654	0.14647	-0.27342	4.883e-06	-0.057318	0.41091
C1_08020W	UBA2	-0.27514	4.44e-05	-0.46896	1.02e-07	-0.14612	0.058223	0.035164	0.72871
C1_08030W	PFY1	0.19975	1.46e-05	0.12516	0.13298	-0.22446	4.5769e-05	-0.16657	0.014046
C1_08040W	-	0.52843	0.0043956	0.2219	0.24731	-0.40709	0.036524	-0.12921	0.51107
C1_08050W	-	0.17866	0.0067536	-0.18173	0.16192	-0.1175	0.10901	0.23112	0.060748
C1_08060W	OFR1	0.32303	2.17e-07	0.36422	2.64e-05	0.30309	1.4256e-05	0.24725	0.0029679
C1_08070W	CDR4	-0.29146	0.0032273	0.99446	2.11e-14	-0.030035	0.90328	-1.3668	4.0248e-47
C1_08080C	-	0.20541	0.0015063	-0.025314	0.80361	-0.014793	0.87299	0.2023	0.0085983
C1_08090C	FUN12	-0.17967	0.00017951	-0.55645	1.19e-13	0.13128	0.016985	0.4977	2.3749e-12
C1_08100W	DRG1	-0.08107	0.14498	-0.44617	2.13e-08	-0.075389	0.2328	0.27851	0.00022685
C1_08110W	-	-0.05661	0.29383	-0.24958	0.00067195	-0.17529	0.00066035	0.0039864	0.96378
C1_08120W	BUD6	0.076753	0.36617	-0.039844	0.68887	-0.16517	0.028166	-0.06426	0.52529
C1_08130C	TERT	0.054979	0.58992	0.46687	5.41e-06	-0.1546	0.10099	-0.5888	6.408e-09
C1_08140W	-	-0.15377	0.16869	0.045416	0.74789	-0.14858	0.20794	-0.36834	0.00048746
C1_08150C	-	-0.42842	0.024306	-0.072346	0.79154	0.043637	0.86258	-0.3397	0.10311
C1_08160W	-	-0.24177	0.00065004	-0.10468	0.35898	-0.044058	0.64244	-0.19575	0.046874
C1_08170C	BUL1	1.3217	1.34e-48	1.0307	3.17e-06	-0.25692	0.4013	-0.16121	0.21772
C1_08180C	-	0.26707	1.39e-08	0.73538	2.6e-05	-0.08456	0.30467	-0.60256	0.00043386
C1_08190C	CAT8	0.64685	3.82e-06	0.268	0.28316	0.71835	7.5164e-05	1.1296	1.1312e-10
C1_08200W	NTG1	0.11177	0.40398	-0.067455	0.69813	0.18298	0.19769	0.3577	0.005365
C1_08210C	MLT1	0.055189	0.30336	-0.037729	0.6103	-0.08062	0.14847	-0.0025313	0.97446
C1_08220W	CCR4	-0.11674	0.11294	-0.26462	0.00036584	-0.02698	0.7622	0.10693	0.19291
C1_08230C	PLB5	0.51329	6.69e-18	0.56889	2.33e-09	-0.83419	3.4962e-39	-0.91497	7.5646e-26
C1_08240C	-	-0.39325	0.00064902	0.12274	0.65866	0.83633	7.9058e-12	0.30273	0.21946
C1_08260C	LTP1	0.023869	0.79847	-0.20785	0.037113	-0.036286	0.70224	0.18302	0.056371
C1_08270C	MED15	0.058944	0.41776	-0.071054	0.52229	-0.061993	0.44979	0.053931	0.58818
C1_08290C	DIP2	-0.23302	0.00011685	-0.68644	5.24e-16	0.18346	0.0034441	0.62846	4.1099e-13
C1_08300W	NOT5	-0.099027	0.31349	-0.23796	0.011525	-0.1338	0.14222	-0.010035	0.93512
C1_08310W	OPY2	0.013137	0.89458	-0.47197	8.75e-05	-0.21646	0.015609	0.26098	0.016656
C1_08320W	TKL1	0.38072	2.38e-13	-0.10078	0.35397	-0.18801	0.00053395	0.27945	0.0042402
C1_08330C	ADH2	1.6045	3.15e-26	0.67926	0.00094499	0.63978	0.016762	1.7699	6.4912e-60
C1_08340C	-	0.58041	1.11e-11	0.61039	1.02e-12	-0.079725	0.49546	-0.12519	0.15377
C1_08350C	-	-0.21932	0.00016164	0.077934	0.52565	-0.20623	0.0047362	-0.52176	1.3882e-09
C1_08360C	OLE1	0.35543	1.33e-12	0.41027	0.21973	-0.24882	0.13223	-0.41442	0.23887
C1_08370W	SDS24	0.022063	0.76058	0.28954	0.00048826	0.022106	0.80425	-0.26282	4.2483e-05
C1_08380W	TEF2	-0.098419	0.031589	-0.46188	1.44e-12	-0.22494	2.9167e-06	0.12544	0.049193
C1_08390C	-	-0.032672	0.69017	-0.13586	0.09803	-0.14204	0.056893	-0.054274	0.50337
C1_08400C	GCV2	-0.68289	1.1e-37	-0.77638	2.92e-07	-0.16208	0.0051679	-0.049102	0.80013
C1_08410C	SAM4	-0.33777	9.38e-10	-0.79038	3.24e-16	-0.5359	1.644e-18	-0.089772	0.37691
C1_08420W	GCR3	-0.25623	2e-06	-0.33654	2.58e-05	-0.14577	0.015322	-0.078672	0.37025
C1_08430W	CAF16	0.012722	0.89068	-0.024866	0.81062	0.17461	0.020862	0.19929	0.011273
C1_08440C	-	-0.26746	0.063397	-0.34699	0.016533	-0.099196	0.51653	-0.035069	0.85689
C1_08450C	CDC42	-0.011939	0.86952	-0.076533	0.32357	-0.16913	0.0022211	-0.11954	0.1067
C1_08460C	UPC2	-0.66146	4.55e-23	0.4773	0.14409	-0.22764	0.007834	-1.372	3.3609e-05
C1_08470W	-	-0.0024635	0.98549	0.16916	0.3256	0.034353	0.79995	-0.15533	0.34405
C1_08480C	APS3	0.15811	0.16849	-0.06662	0.71293	-0.11031	0.37753	0.10206	0.54565
C1_08490W	-	0.003535	0.96939	-0.15121	0.063181	0.019121	0.8205	0.16033	0.035914
C1_08500C	ENO1	-0.19948	0.0019302	0.084359	0.67636	-0.18284	0.022393	-0.48003	0.0026675
C1_08510W	EAF6	0.059526	0.54651	-0.29524	0.027706	0.42312	4.2505e-06	0.7759	7.9427e-12
C1_08520C	-	-0.30053	7.7e-05	-0.52384	4.52e-09	0.2165	0.0064994	0.43053	3.0753e-06
C1_08530W	-	0.82723	1.58e-06	0.18577	0.55634	0.26105	0.27553	0.90671	0.00022977
C1_08540C	-	0.01234	0.88035	0.037514	0.75021	-0.16856	0.033914	-0.2109	0.0014086
C1_08550C	GCF1	-0.30491	3.54e-08	-0.21088	0.087585	-0.003583	0.9694	-0.10809	0.39377
C1_08560W	TCP1	-0.14357	0.005663	-0.41135	2.93e-08	-0.053313	0.40948	0.20238	0.0049606
C1_08570C	PCL2	-0.42316	0.00019355	-0.16405	0.38165	-0.33339	0.0059648	-0.60948	0.0001265
C1_08580C	VCX1	0.18293	0.0047639	-0.12985	0.24967	-0.30242	1.0037e-06	-0.0032284	0.98126
C1_08590C	ERG1	-0.87281	7.57e-38	0.86629	2.14e-06	-0.18372	0.32699	-1.9769	1.4127e-32
C1_08600C	GCD6	-0.11306	0.044813	-0.20764	0.0099909	-0.17493	0.0029941	-0.094648	0.22796
C1_08610C	-	0.17724	0.0059919	-0.056848	0.62081	0.097601	0.16333	0.3178	0.0013068
C1_08620W	CTR2	0.03932	0.65831	0.26376	0.0017171	-0.027677	0.78046	-0.2694	0.00055347
C1_08630W	-	-0.20222	0.019985	-0.27348	0.023824	0.17899	0.055084	0.24076	0.041655
C1_08640W	RTG1	0.040681	0.69132	0.2189	0.012368	-0.0045639	0.97	-0.199	0.029404
C1_08650C	FAD1	-0.057643	0.5844	0.049692	0.66078	0.10177	0.30523	-0.019941	0.8678
C1_08660C	-	-0.11398	0.41595	0.17078	0.14592	-0.10571	0.40355	-0.41093	0.0032434
C1_08670W	SWI6	-0.15801	0.044813	-0.2911	0.00078984	0.022181	0.82397	0.14204	0.13646
C1_08680C	-	0.062481	0.47879	0.16864	0.084183	-0.33134	4.4271e-06	-0.4557	1.095e-06
C1_08690W	-	0.080137	0.39057	-0.17683	0.098924	0.20349	0.019057	0.45082	7.9351e-06
C1_08700W	-	-0.26865	4.84e-06	-0.16898	0.020249	0.12861	0.03397	0.014584	0.87787
C1_08710W	-	0.069869	0.61346	-0.15912	0.30158	0.033664	0.83764	0.25516	0.041132
C1_08730W	-	-0.047067	0.65997	0.032558	0.86375	-1.1921	5.6346e-62	-1.2827	3.9515e-18
C1_08740C	SEC24	0.21436	1.2e-05	-0.021483	0.82759	-0.40473	1.2691e-14	-0.1848	0.0093145
C1_08750W	YMC2	0.19165	0.083888	-0.015417	0.93571	0.6564	6.7182e-09	0.86788	4.3906e-11
C1_08760W	-	0.035699	0.80121	-0.15719	0.26296	0.20761	0.096712	0.39502	0.001126
C1_08770W	-	0.73181	7.56e-20	-0.15858	0.26592	0.68748	3.8542e-13	1.5796	1.125e-44
C1_08780W	-	0.73281	8.66e-34	0.56922	0.00014249	0.89791	4.533e-35	1.0225	1.5771e-13
C1_08790W	TPO3	-0.97207	4.04e-12	-0.51293	0.0011019	0.30055	0.018806	-0.17596	0.44184
C1_08800W	-	0.029078	0.76253	0.21037	0.037038	-0.16242	0.048503	-0.3624	9.1218e-05
C1_08810C	MSS116	-0.28864	6.23e-05	-0.52362	2.37e-07	0.23022	0.0015338	0.45682	1.6358e-05
C1_08820C	-	0.017105	0.92328	0.24255	0.22776	0.59338	1.8676e-05	0.36185	0.043144
C1_08830C	-	-0.22454	0.39026	0.45041	0.10475	0.39898	0.11469	-0.29892	0.29678
C1_08840W	-	-0.16184	0.4691	0.20939	0.38106	-0.0085239	0.97385	-0.41009	0.10034
C1_08850C	AFG1	0.25939	0.00066503	-0.33566	0.12505	0.12885	0.17016	0.71691	0.00062375
C1_08860C	-	0.0049085	0.96616	-0.0066159	0.95673	0.0105	0.92369	0.0072811	0.94844
C1_08870C	JIP5	-0.19175	0.014459	-0.59535	1.95e-07	0.10825	0.21717	0.50803	1.0015e-05
C1_08880W	HEM14	0.12047	0.20439	0.40634	0.035334	-0.052409	0.68245	-0.37399	0.044053
C1_08890C	-	-0.15136	0.47881	0.0083683	0.97819	0.42654	0.029043	0.27395	0.2802
C1_08900W	-	0.30583	7.21e-11	-0.28305	1.63e-05	0.49356	1.4444e-22	1.0717	5.8923e-68
C1_08910C	-	-0.33515	0.0017553	-0.21167	0.10933	0.28953	0.0062263	0.15559	0.28751
C1_08920W	-	-0.43549	1.28e-11	-0.40883	5.98e-07	0.17224	0.018445	0.13372	0.10891
C1_08930C	-	-0.012706	0.94972	-0.14448	0.37363	-0.084945	0.61684	0.032122	0.85965
C1_08940C	MSN4	0.52411	1.42e-13	0.41908	0.0008036	0.57884	3.9416e-12	0.6674	1.9183e-09
C1_08950W	PFK26	-0.03267	0.69045	0.39755	0.20494	0.44569	4.4929e-11	-0.084643	0.81633
C1_08960W	-	-0.083645	0.47471	0.22718	0.20083	0.95711	1.0268e-20	0.63477	5.9177e-05
C1_08970W	-	-0.054544	0.64996	-0.24824	0.076295	0.54761	2.071e-09	0.73458	1.3208e-07
C1_08980C	ZWF1	0.638	9.53e-42	0.4138	0.0038804	0.33028	2.8048e-10	0.51981	0.00018441
C1_08990C	KEX2	0.097583	0.075086	-0.0028494	0.97976	-0.22858	6.5633e-05	-0.14367	0.10129
C1_09000W	-	0.95871	6.27e-19	0.54735	0.0001118	0.10834	0.52403	0.51069	7.2732e-06
C1_09010W	NAR1	0.13022	0.239	-0.20917	0.077498	-0.18625	0.085988	0.13963	0.25362
C1_09020W	-	0.32439	1.57e-05	-0.16026	0.30709	-0.36246	3.5255e-06	0.10997	0.48922
C1_09030C	COX5	-0.036588	0.56262	-0.14364	0.044936	-0.5063	8.0481e-23	-0.41591	2.006e-10
C1_09040C	-	-0.17941	0.036914	-0.41261	0.00046758	0.13772	0.17016	0.36421	0.00059127
C1_09050W	HST1	-0.59711	1.37e-10	-0.24406	0.062542	-0.21076	0.022224	-0.57968	1.5365e-05
C1_09060C	-	0.52779	3.26e-09	0.64135	0.0045952	0.29736	0.017527	0.1082	0.67275
C1_09070W	-	0.10186	0.19155	0.20239	0.040924	0.10245	0.24864	-0.013739	0.89254
C1_09080C	PGA6	-1.1662	1.41e-55	-1.0318	7.02e-13	-0.47867	5.6555e-09	-0.59343	6.8332e-05
C1_09090C	ARG81	-0.21729	0.012196	-0.07884	0.57513	-0.068299	0.51889	-0.22237	0.063451
C1_09100W	ZCF28	0.11687	0.62407	0.14265	0.64427	-0.12912	0.5802	-0.18474	0.56973
C1_09110W	-	0.26012	0.093335	0.20346	0.25707	-0.24624	0.11691	-0.21386	0.247
C1_09120W	IPT1	-0.064135	0.43154	0.056003	0.68644	-0.322	2.4649e-05	-0.46007	1.1226e-05
C1_09130W	MNN47	-0.11179	0.20997	-0.012419	0.91839	-0.67488	2.1292e-19	-0.79679	1.3969e-19
C1_09140C	SSU81	0.071834	0.48601	-0.4792	6.06e-06	-0.16051	0.076749	0.38046	0.0013123
C1_09150W	AOX2	1.1825	4.34e-05	1.6677	3.34e-08	0.47468	0.15407	0.22905	0.48606
C1_09160W	AOX1	1.9095	2.98e-52	0.60614	0.0047502	-0.40565	0.037724	0.83416	2.7587e-07
C1_09170W	CTA8	0.43534	6.16e-14	0.0064276	0.97913	0.37947	0.0001203	0.7896	4.1814e-07
C1_09180W	LYS143	0.69255	4.05e-26	-0.4573	7.87e-05	0.17125	0.075524	1.3209	1.8275e-52
C1_09190C	DAK2	-0.28337	2.02e-08	-0.13974	0.20283	-0.21173	0.0060503	-0.37169	9.3906e-11
C1_09200W	LYS142	-0.093123	0.40097	-0.083448	0.49	0.027696	0.82696	0.0034581	0.97992
C1_09210C	-	0.18649	0.053624	-0.37318	0.0037268	-0.08875	0.4657	0.46424	2.1204e-05
C1_09220W	-	0.79721	3.77e-44	0.30445	0.00056889	0.33799	1.3605e-07	0.81685	8.929e-23
C1_09230C	GRP1	0.1361	0.13102	0.045285	0.69996	0.37755	2.4904e-06	0.45765	1.6269e-05
C1_09240C	-	0.89436	0.00026124	0.23537	0.3943	-0.72055	0.0035467	-0.11824	0.69891
C1_09250W	CRP1	0.20864	0.0070466	0.50474	0.0001288	0.14012	0.063791	-0.18155	0.22424
C1_09260C	PTC1	-0.050243	0.57964	-0.16369	0.14546	-0.13192	0.15743	-0.033071	0.75796
C1_09270W	FGR43	0.10139	0.42173	0.14033	0.26187	-0.19097	0.11463	-0.24977	0.02598
C1_09280W	-	0.16262	0.033651	-0.080713	0.42551	-0.015426	0.88401	0.21474	0.012225
C1_09290C	ARG5,6	1.5627	2.24e-164	1.0437	1.71e-06	1.186	1.4702e-10	1.6771	4.9115e-20
C1_09300C	-	0.43507	0.23372	0.83332	0.018216	0.093981	0.81025	-0.32205	0.43576
C1_09310C	-	1.3265	1.4e-39	1.3726	1.35e-30	-0.18423	0.21335	-0.26069	0.014091
C1_09320C	-	0.45736	2.1e-06	-0.14214	0.21401	-0.82616	2.6393e-18	-0.25014	0.010657
C1_09330W	-	-0.11874	0.28897	-0.72448	1.32e-07	0.19451	0.09745	0.80794	9.4848e-11
C1_09340C	-	1.0257	3.62e-59	0.68008	6.89e-12	0.063789	0.54906	0.38942	8.9339e-07
C1_09350W	-	-0.33776	4e-08	-0.32363	5.84e-05	-0.056788	0.49671	-0.085146	0.25225
C1_09360C	-	0.18812	0.0010183	0.15462	0.041275	-0.18364	0.0025345	-0.16626	0.026411
C1_09370W	CEF1	-0.11968	0.22852	-0.059356	0.58366	-0.1735	0.047167	-0.25094	0.02061
C1_09380W	RIM20	0.26418	9.02e-05	0.017763	0.89613	0.14611	0.086916	0.3799	6.0722e-05
C1_09390W	-	-0.005396	0.96939	0.029245	0.86347	0.44061	5.0828e-06	0.39671	0.002697
C1_09400C	FTH1	0.18873	0.012608	0.66704	4.15e-22	-0.22235	0.0021982	-0.71943	1.6902e-20
C1_09420W	LIP2	-0.39121	0.14936	0.85241	0.015081	0.24746	0.34365	-1.6246	0.002648
C1_09430W	-	-0.20075	8.5e-05	-0.26316	0.0027648	-0.46955	1.3503e-16	-0.42175	2.4452e-08
C1_09440W	-	-0.0052258	0.97304	-0.15518	0.27209	0.31497	0.00188	0.45687	0.00079329
C1_09450C	NUP188	-0.2514	2.1e-05	-0.32495	0.0038383	-0.0016776	0.98409	0.061908	0.62031
C1_09460W	ERG12	-0.24413	2.11e-05	-0.28422	0.00029706	-0.4537	3.8916e-14	-0.43007	1.5381e-10
C1_09470C	-	0.010548	0.89458	-0.11088	0.15513	0.2941	1.777e-06	0.40345	4.495e-09
C1_09480W	PPT2	-0.010334	0.9573	0.26903	0.071484	0.089598	0.5619	-0.20692	0.23241
C1_09490C	GUA1	-0.31141	1.17e-08	-0.81111	1.91e-18	0.13012	0.020589	0.62396	9.2668e-11
C1_09500W	-	-0.30527	0.36352	-0.43934	0.18577	-0.061927	0.866	0.15109	0.79733
C1_09510W	YTM1	-0.27121	2.45e-05	-0.67076	3e-12	-0.090896	0.21192	0.30115	0.0029518
C1_09520C	-	0.19753	0.0078708	0.11479	0.28259	-0.13211	0.13886	-0.06577	0.47811
C1_09530W	RAM2	0.078144	0.4081	0.14682	0.10454	-0.14997	0.087092	-0.23584	0.0085381
C1_09540W	-	0.033106	0.81866	-0.31106	0.027436	-0.12398	0.33608	0.2093	0.15192
C1_09550W	-	0.47227	0.11323	0.3483	0.25577	-0.19107	0.55952	-0.092462	0.80596
C1_09560C	-	0.32519	0.39406	1.5507	4.58e-07	-0.37798	0.25798	-1.8832	4.0642e-06
C1_09570W	-	0.1662	0.044809	-0.11694	0.22879	-0.086177	0.35267	0.18343	0.052131
C1_09580C	LIP1	1.3718	6.18e-10	0.83691	0.0015917	-0.21086	0.51492	0.27646	0.21074
C1_09590C	LIP10	-0.018021	0.89303	-0.2586	0.52872	-0.57312	0.019806	-1.0158	0.041871
C1_09600C	LIP6	-0.11666	0.39569	-0.19734	0.15862	-0.16166	0.21242	-0.09742	0.52845
C1_09610W	-	-0.22037	0.018174	-0.54897	7.06e-08	0.22131	0.016302	0.54225	1.0642e-06
C1_09620C	-	-0.11362	0.22852	-0.38951	0.0019731	0.10849	0.30898	0.37842	0.0012121
C1_09630W	IDH1	0.26708	7.31e-08	-0.52511	2.07e-08	0.15231	0.0039651	0.93415	1.6566e-23
C1_09640W	ADE12	-0.3946	6.94e-16	-0.76517	7.7e-25	0.066381	0.27385	0.4271	2.8267e-08
C1_09650W	-	0.18764	0.010176	0.4958	1.45e-07	-0.08088	0.3642	-0.4099	6.4775e-06
C1_09660W	DOA1	-0.16851	0.0083319	-0.047922	0.62101	-0.2263	0.0007358	-0.36366	4.1154e-07
C1_09670C	-	-0.044974	0.62887	-0.029348	0.83767	0.36102	5.0709e-05	0.33661	0.00016927
C1_09680W	MTS1	0.18315	0.00015822	-0.38472	9.63e-05	0.24729	4.1738e-06	0.80505	4.0117e-19
C1_09690W	MLS1	1.2394	7.97e-09	0.27021	0.5024	0.36032	0.28439	1.1167	0.024995
C1_09700W	-	-0.049748	0.86573	0.03275	0.88323	0.0071437	0.97574	-0.1429	0.76652
C1_09710C	-	-0.22649	0.0061539	-0.67305	4.87e-13	0.19017	0.015846	0.62783	2.9574e-09
C1_09720W	URA1	-0.36074	1.27e-10	-0.36428	8.41e-06	-0.20204	0.0037979	-0.21348	0.00069584
C1_09730W	DAM1	-0.20135	0.073403	-0.16529	0.16603	-0.28359	0.0064994	-0.34039	0.0033763
C1_09740C	-	0.45331	0.05166	0.34174	0.25689	-0.5746	0.025589	-0.62002	0.0016662
C1_09750W	-	0.099869	0.15878	0.020776	0.87366	-0.011036	0.91151	0.053505	0.62547
C1_09760C	SHY1	0.2329	0.00046503	0.0033707	0.97761	0.45103	2.6332e-10	0.67116	1.0179e-17
C1_09770W	-	0.56677	0.00070365	1.0943	5.86e-13	-0.32189	0.065686	-0.88712	2.2354e-07
C1_09780C	-	0.29578	1.95e-05	0.34407	0.015274	0.39598	4.2765e-07	0.32513	0.015563
C1_09790C	-	-0.1926	0.059589	-0.20253	0.17548	-0.11691	0.29829	-0.11894	0.43673
C1_09800C	TVP18	0.0041692	0.96833	-0.056193	0.5731	-0.23383	0.0016073	-0.19032	0.013844
C1_09810W	-	-0.32508	0.00019981	-0.50666	1.04e-05	0.046428	0.68573	0.22025	0.05548
C1_09830W	SKI3	-0.2462	2.91e-05	-0.29725	0.0041858	0.050537	0.50371	0.090537	0.42838
C1_09840C	-	0.12502	0.13808	0.13306	0.19796	-0.065786	0.46822	-0.089669	0.4266
C1_09850C	-	0.14814	0.020311	0.29305	0.0014171	0.062309	0.43932	-0.10003	0.28771
C1_09860C	TFA1	0.035024	0.71352	-0.074559	0.43347	-0.033703	0.7401	0.06151	0.49625
C1_09870W	HCM1	-0.096204	0.41393	0.0092443	0.95713	0.089805	0.51082	-0.030399	0.82255
C1_09880C	BUD31	-0.064787	0.68679	-0.35882	0.0029242	-0.39467	0.00083421	-0.12154	0.43777
C1_09900W	LIP3	0.1857	0.63083	0.061475	0.89276	0.55672	0.087347	1.0124	0.026407
C1_09910C	-	-0.38237	1.84e-05	-0.27534	0.063327	-0.084568	0.40609	-0.20016	0.21085
C1_09920W	VPS41	0.077045	0.42837	0.13932	0.17481	-0.01234	0.90357	-0.089879	0.48861
C1_09930W	-	0.36103	0.067278	0.35041	0.12836	-0.04249	0.87119	-0.056503	0.82929
C1_09940W	-	0.051597	0.76293	0.13749	0.30844	-0.36246	0.0064994	-0.47713	0.00011381
C1_09950C	-	0.37052	2.2e-06	0.23148	0.0097226	-0.070483	0.49534	0.053595	0.57035
C1_09960W	PET100	0.081896	0.38252	0.047202	0.74409	0.075528	0.45689	0.095159	0.4617
C1_09970C	PDC2	-0.13659	0.12034	-0.25535	0.015207	0.094277	0.32699	0.20102	0.053308
C1_09980C	-	0.56646	7.3e-20	0.1465	0.079133	0.046665	0.56677	0.45343	3.8425e-08
C1_09990W	SAC1	-0.1247	0.042778	0.17083	0.05277	0.040982	0.61519	-0.27106	0.00020916
C1_10000C	CPP1	-0.90139	1.62e-31	-0.55845	0.0077337	-0.7259	2.0449e-16	-1.0185	8.1518e-07
C1_10010C	SWE1	-0.22431	0.005236	-0.49898	3.61e-06	0.041712	0.66494	0.30757	0.008654
C1_10020W	SFU1	0.19872	0.16696	0.0062821	0.97565	-0.064533	0.66561	0.11455	0.57403
C1_10030W	DBP3	-0.30474	2.41e-07	-0.9785	4.78e-24	0.12382	0.092347	0.79688	1.1843e-19
C1_10040W	ERO1	-0.32246	1.3e-08	0.1482	0.14326	-0.031118	0.66246	-0.5181	3.311e-08
C1_10050W	-	-0.066164	0.85157	0.21116	0.59171	-0.0019796	0.99466	-0.4878	0.4151
C1_10060C	-	1.4414	1.4e-08	2.0015	8.5e-10	0.51907	0.11191	-0.32103	0.39762
C1_10070C	MNN23	-0.13007	0.057223	0.10765	0.23523	0.068234	0.38228	-0.18508	0.029791
C1_10080W	-	-0.14704	0.25818	-0.17845	0.15353	-0.39286	0.00040402	-0.38522	0.0016569
C1_10090C	-	0.21877	0.00011138	0.004926	0.96334	0.11582	0.078298	0.31568	5.5347e-05
C1_10100C	NTF2	-0.048535	0.43752	-0.18813	0.016684	-0.16511	0.0059538	-0.040135	0.62655
C1_10110W	-	-0.81413	0.0092908	-0.31752	0.2025	-0.72293	0.0019758	-1.4415	0.00013004
C1_10120C	-	0.31535	7.58e-08	0.15456	0.18945	-0.10792	0.1193	0.035534	0.78254
C1_10130W	-	0.10093	0.72712	0.66198	0.0018517	0.056754	0.85207	-0.53734	0.014477
C1_10140C	-	0.72971	3.22e-18	0.71319	6.98e-06	0.43251	0.00046063	0.41938	0.0010099
C1_10150W	WOR1	-0.30229	0.27525	-1.6974	1.15e-08	-2.9898	6.5974e-31	-2.2112	2.8255e-05
C1_10160W	MIR1	0.041498	0.50581	-0.60836	2.24e-13	0.069641	0.21658	0.70921	1.2508e-15
C1_10170W	-	0.61106	0.087959	0.37431	0.30306	0.21667	0.464	0.72098	0.17674
C1_10180C	ECM21	0.036498	0.7878	0.77987	9.71e-11	-0.068457	0.60795	-0.84186	5.4344e-13
C1_10190W	-	-0.043436	0.65014	0.065764	0.58832	0.13183	0.15661	0.0087616	0.938
C1_10200C	-	-0.18813	0.00083697	-0.39917	2.51e-07	-0.22332	0.00013318	-0.025454	0.78177
C1_10210C	CLA4	0.091678	0.12946	-0.090837	0.27209	-0.088628	0.19164	0.079286	0.30154
C1_10220C	TPK1	-0.35164	2.03e-06	-0.33456	7.85e-05	0.013447	0.89657	-0.017982	0.86693
C1_10230C	-	0.054986	0.47657	0.20982	0.031379	0.050826	0.57131	-0.12092	0.19169
C1_10240C	-	0.71146	5.26e-12	0.35246	0.14942	0.42278	0.001272	0.72673	0.0012223
C1_10250C	-	0.20927	0.063632	-0.3635	0.018772	0.21043	0.12767	0.79331	3.6172e-12
C1_10260C	RPA34	-0.25175	0.0027974	-0.59462	2.45e-10	-0.10368	0.29671	0.22809	0.011963
C1_10270C	SFH5	0.08134	0.23074	0.48991	3.91e-11	-0.3829	7.294e-11	-0.81133	2.5303e-28
C1_10280C	-	0.74617	1.88e-56	0.20322	0.0084542	-0.059179	0.42096	0.46873	3.5132e-16
C1_10290W	GCA1	-0.09717	0.71158	2.2023	1.4e-40	-0.37472	0.13701	-2.8614	3.3178e-76
C1_10300W	MNN12	0.36992	1.66e-13	0.13991	0.20049	0.23074	0.00020361	0.44442	1.0383e-06
C1_10310W	-	0.61741	4.11e-09	0.23274	0.14377	0.16899	0.26686	0.54852	1.0383e-06
C1_10320W	-	0.028931	0.83194	-0.12232	0.43581	-0.50111	1.6963e-06	-0.36954	0.0040264
C1_10330C	-	-0.035908	0.78838	-0.076572	0.58049	-0.20633	0.051791	-0.18334	0.16529
C1_10340W	-	0.14009	0.057127	-0.0065032	0.97954	0.31795	0.00021586	0.44231	0.021798
C1_10350C	-	1.0956	4.2e-120	0.051661	0.77448	0.82283	6.4623e-27	1.8506	1.1076e-61
C1_10360C	-	0.42943	1.4e-06	0.38852	6.67e-06	0.16449	0.084038	0.19434	0.0791
C1_10370W	-	-0.31757	0.40651	0.25375	0.5444	0.25359	0.464	-0.42262	0.48105
C1_10380C	CBK1	0.04277	0.50719	-0.16399	0.067389	0.10545	0.070984	0.29873	0.00076967
C1_10390C	RPL42	-0.39849	3.36e-12	-0.60122	9.39e-13	0.027971	0.72791	0.22076	0.0098858
C1_10400C	FGR41	-4.2352	4.26e-147	-0.89199	3.95e-16	-0.91275	1.0483e-24	-4.4712	2.3666e-123
C1_10410W	-	-0.15801	0.35865	0.18826	0.29508	0.16248	0.36053	-0.20107	0.24589
C1_10420C	-	0.19689	0.024413	0.047887	0.80667	-0.016422	0.90616	0.11564	0.45129
C1_10430W	PHO8	-0.24135	0.47445	0.2909	0.42756	-0.29992	0.30488	-0.93423	0.02287
C1_10440W	-	-0.33577	5.13e-07	-0.49339	2.19e-08	-0.055925	0.52298	0.090288	0.32881
C1_10450W	GLY1	-0.47939	1.15e-19	-0.61097	9.15e-15	-0.63307	4.2012e-27	-0.51624	1.972e-14
C1_10460W	-	0.26113	0.0015306	0.12078	0.18826	-0.073055	0.47084	0.052797	0.58247
C1_10470W	-	-0.31565	1.29e-08	-0.52231	7.03e-12	0.12885	0.049024	0.32433	8.2745e-06
C1_10480W	DJP1	0.10429	0.16305	0.1001	0.2314	0.19446	0.0077369	0.18555	0.021969
C1_10490W	LKH1	0.096374	0.14596	-0.064748	0.58256	-0.20556	0.0014731	-0.058672	0.59671
C1_10500W	-	-0.03294	0.83168	-0.15881	0.18524	-0.77149	8.7311e-14	-0.67694	1.1038e-09
C1_10510W	-	0.14886	0.43018	0.56109	2.56e-06	-0.75238	1.3914e-07	-1.2176	7.6688e-21
C1_10520W	-	0.20306	0.080986	0.63471	8.95e-06	0.75622	3.0452e-10	0.31605	0.022733
C1_10530W	SNL1	-0.33069	1.66e-08	0.0027273	0.97913	0.050215	0.51196	-0.29897	2.4168e-05
C1_10540C	-	0.22568	0.011311	-0.12493	0.3275	-0.15824	0.13405	0.17885	0.088746
C1_10550C	GCA2	0.23684	0.13457	1.7898	4.77e-47	-1.0323	2.8949e-17	-2.654	7.2274e-82
C1_10560C	-	0.17809	0.085657	0.15898	0.19027	-0.050152	0.68168	-0.046608	0.74402
C1_10570C	-	3.6977	3.13e-61	0.74471	0.038945	-0.076699	0.8488	2.888	8.8613e-33
C1_10580C	-	2.0621	4.59e-138	1.1655	2.8e-07	0.43909	0.0075554	1.1974	1.2518e-10
C1_10590W	-	0.14627	0.61908	0.050138	0.84423	-0.71397	0.00088966	-0.69649	0.0037748
C1_10610W	FCY23	-0.099816	0.23086	-0.57501	7.74e-07	0.48613	1.4428e-08	0.96442	2.0797e-24
C1_10620W	-	-0.15817	0.0032286	-0.44778	4.35e-08	0.14775	0.016631	0.42722	6.4548e-09
C1_10630C	-	0.39885	7.51e-07	-0.022512	0.85165	-0.20094	0.026773	0.20609	0.02868
C1_10640C	PEA2	-0.089061	0.26961	-0.23315	0.05718	0.041257	0.7232	0.17516	0.04156
C1_10650W	APN2	-0.1603	0.13261	-0.58125	3.15e-08	-0.052418	0.66655	0.35846	0.0015084
C1_10660W	TBP1	-0.27505	9.77e-07	0.10069	0.15716	0.19996	0.00060566	-0.19098	0.0074407
C1_10670C	RPA190	-0.31034	4.81e-10	-0.55244	9.6e-16	0.13407	0.021496	0.36459	4.6941e-08
C1_10680C	-	0.6621	3.27e-62	0.20663	0.0022792	0.091582	0.085984	0.53177	2.6904e-19
C1_10690W	-	-0.22372	0.0025044	-0.26438	0.0092889	-0.025153	0.81359	0.002681	0.98037
C1_10700C	NIT3	0.46687	1e-12	-0.041853	0.7199	-0.086406	0.3254	0.40871	1.3369e-06
C1_10710C	-	-1.244	1.07e-12	-0.28891	0.15855	-0.35767	0.021203	-1.3696	8.3298e-10
C1_10720C	MNN2	-0.2318	0.00075042	-0.36336	9.31e-05	-0.044118	0.57681	0.075087	0.51765
C1_10730W	-	0.47578	8.19e-12	-0.032958	0.82783	0.29788	0.00047347	0.79639	1.7873e-14
C1_10740C	ASR1	0.26362	0.011705	0.55412	0.08342	0.0096685	0.94215	-0.40093	0.29382
C1_10750C	-	-0.080675	0.4724	0.028029	0.85799	-0.025038	0.82479	-0.14935	0.32266
C1_10760W	VPS23	-0.076487	0.52206	-0.16375	0.17846	-0.10414	0.39648	-0.032352	0.79763
C1_10770W	SFT2	-0.022774	0.89391	0.30202	0.014517	0.020469	0.89138	-0.32203	0.047117
C1_10780C	HNT1	0.37091	2.09e-09	0.33938	0.022085	0.1139	0.093309	0.1183	0.47126
C1_10790W	CDC48	0.18075	0.00013589	0.033489	0.8315	0.017489	0.79608	0.14841	0.25306
C1_10800C	ALP1	0.2465	0.00022682	-0.34268	0.0024397	0.34037	2.5313e-05	0.92528	1.0991e-24
C1_10810W	-	0.25018	0.53191	-0.47395	0.22446	-0.18521	0.61904	0.69924	0.21772
C1_10820C	-	-0.1198	0.07381	0.017105	0.88983	-0.16641	0.026251	-0.31972	9.3369e-05
C1_10830W	BIG1	-0.042522	0.72616	0.11746	0.27373	-0.0069288	0.95755	-0.18325	0.13204
C1_10840C	-	-0.30998	1.31e-07	-0.010318	0.9108	-0.23912	8.2139e-05	-0.55635	1.1813e-15
C1_10850W	-	-0.15942	0.65346	0.61636	0.07768	0.15271	0.57834	-1.1271	0.03844
C1_10860C	ADA2	-0.23484	0.0030777	0.0083331	0.94492	-0.084523	0.37562	-0.34535	4.9132e-05
C1_10870W	RPS17B	-0.28776	2.74e-12	-0.61475	1.03e-13	-0.033666	0.60692	0.28472	0.00014274
C1_10880W	-	-0.21637	0.0019416	-0.49781	2.73e-10	-0.00089318	0.99027	0.26794	0.0049585
C1_10890C	-	-0.12439	0.087738	-0.052522	0.54866	-0.28914	2.0182e-05	-0.37874	2.8071e-07
C1_10910C	-	-0.37495	0.00015125	-0.34879	0.0016864	-0.15992	0.13297	-0.20317	0.079071
C1_10920W	-	-0.1758	0.14063	-0.2915	0.034114	0.10972	0.39233	0.21677	0.1394
C1_10930C	UBA4	-0.13583	0.075429	0.24477	0.0026921	0.24161	0.0017319	-0.15393	0.054606
C1_10940C	ERP5	-0.071724	0.15878	-0.22675	0.0034088	-0.027018	0.7058	0.1145	0.0811
C1_10950C	-	-0.28764	0.00011078	-0.56671	8.21e-09	0.0046377	0.96613	0.27451	0.0085976
C1_10960W	-	-0.06765	0.40168	-0.14478	0.11615	0.13125	0.078276	0.19522	0.03809
C1_10970W	-	-0.14623	0.034414	-0.59432	3.75e-15	0.14938	0.047941	0.58813	8.4888e-18
C1_10980W	-	-0.021635	0.92814	0.36233	0.10873	0.79911	2.1816e-05	0.44744	0.020074
C1_10990C	RTG3	0.07096	0.38607	-0.17478	0.046678	-0.016117	0.87117	0.21654	0.0092195
C1_11000C	-	-0.072605	0.46433	-0.49348	1.11e-06	0.10605	0.24972	0.5173	3.7691e-06
C1_11010C	-	0.22484	0.01345	0.18847	0.099077	-0.1199	0.25583	-0.10086	0.3724
C1_11020W	-	0.16763	0.11763	-0.25359	0.03472	0.16535	0.15897	0.58178	4.8512e-08
C1_11030W	RPL82	-0.12823	0.037077	-1.325	2.5e-70	0.05424	0.43641	1.2453	1.1413e-57
C1_11040W	RPL29	-0.43765	0.034055	-0.33306	0.02992	0.21587	0.21939	0.080642	0.68838
C1_11050W	-	-0.10031	0.62827	0.13393	0.61	0.50386	0.007178	0.27849	0.21645
C1_11060C	RPL2	-0.20332	1.32e-07	-0.54768	2.53e-12	-0.0039565	0.96064	0.33081	9.6382e-08
C1_11070W	PET127	-0.35135	6.07e-05	-0.52094	6.92e-06	0.12706	0.24001	0.29026	0.0062292
C1_11080W	-	-0.003871	0.97645	-0.02607	0.88522	-0.30804	0.00052795	-0.30175	0.033168
C1_11090C	-	0.04203	0.63277	-0.18952	0.034245	0.029575	0.75466	0.24848	0.0041203
C1_11100W	-	0.15883	0.057172	-0.30951	0.021625	0.26501	0.0036526	0.72794	1.2065e-09
C1_11110C	-	-0.21632	0.043098	-0.34873	0.0014717	-0.12434	0.27643	-0.0070643	0.96
C1_11120C	-	0.13957	0.014922	0.1377	0.078005	-0.066619	0.31162	-0.080358	0.33668
C1_11130W	FGR16	-0.2311	0.1082	-0.11031	0.47971	-0.59977	3.7748e-07	-0.75328	1.0232e-07
C1_11140W	-	0.18653	0.02502	-0.37711	0.0015481	-0.054412	0.59473	0.50038	2.2665e-05
C1_11150W	-	0.065555	0.55868	-0.04297	0.73514	-0.071047	0.51821	0.022858	0.86615
C1_11160C	-	-0.23866	0.016649	-0.47317	1.66e-05	-0.17333	0.10731	0.047505	0.69953
C1_11170W	WBP1	-0.078465	0.15236	-0.2517	0.00082365	-0.32002	8.876e-09	-0.16189	0.013662
C1_11180C	-	-0.12228	0.43232	0.12697	0.70816	-0.074031	0.73188	-0.89627	0.064882
C1_11190W	ARL3	-0.069248	0.43893	0.1344	0.36681	0.061636	0.54617	-0.15849	0.24418
C1_11200W	-	0.30958	4.98e-09	0.8936	2.36e-08	0.34001	1.7393e-07	-0.29768	0.077193
C1_11210C	HAP43	0.018498	0.77085	-0.37315	0.029606	0.12184	0.15865	0.51125	0.0010053
C1_11220C	TIM50	-0.19585	5.81e-05	-0.47052	1.69e-13	0.098383	0.078956	0.36058	8.6937e-09
C1_11230W	FGR39	-0.29218	0.019697	-0.39311	0.0043506	-0.099878	0.45266	-0.011876	0.9476
C1_11240C	CHO1	0.76162	1.67e-54	0.47245	0.00092013	0.1288	0.035932	0.38263	0.0069243
C1_11250W	-	0.11387	0.25111	0.38803	0.0022851	-1.0642	5.1596e-36	-1.3718	1.0622e-33
C1_11260C	-	0.53825	0.13959	1.6385	3.02e-07	-0.2058	0.56985	-1.3113	0.0045538
C1_11270W	-	-0.35933	5.44e-08	1.313	5.51e-24	-0.087118	0.26492	-1.801	2.1223e-44
C1_11280W	-	0.44991	1.55e-11	-0.15989	0.21761	0.5175	1.1605e-11	1.1183	2.9472e-25
C1_11290W	-	0.47686	0.00083311	0.29869	0.14437	0.014632	0.94618	0.17132	0.41991
C1_11300C	-	0.0071951	0.95726	-0.19436	0.12966	-0.0088198	0.953	0.18191	0.074008
C1_11310C	PSP1	0.16145	0.0089632	0.10182	0.29004	-0.16057	0.025849	-0.1182	0.13551
C1_11320C	-	0.49348	0.14615	1.0255	0.0038463	0.38098	0.21148	-0.68858	0.000253
C1_11330C	SMT3	-0.41469	4.15e-09	0.039791	0.74434	-0.1668	0.018594	-0.63818	9.4588e-10
C1_11340W	PRM1	-0.12537	0.65324	0.56347	0.094881	0.62868	0.022201	-0.076747	0.81432
C1_11350C	TOS4	-0.16702	0.011758	-0.29964	0.024419	-0.056871	0.49792	0.067037	0.65441
C1_11360W	RPL37B	-0.33889	1.91e-12	-0.66899	1.52e-12	0.025715	0.73285	0.34996	6.929e-05
C1_11370C	-	0.017904	0.87729	-0.20229	0.053841	0.19335	0.039074	0.40358	5.1098e-05
C1_11380W	NEP1	-0.22214	0.00092412	-0.5933	1.84e-10	0.008061	0.94185	0.37177	6.7968e-07
C1_11390W	-	-0.16672	0.66996	0.4197	0.24523	-0.47287	0.15105	-1.615	0.00075379
C1_11400C	GIN4	-0.16833	0.0072456	-0.32964	0.0080088	-0.22896	2.9314e-05	-0.074897	0.61617
C1_11410C	-	-0.27855	0.051697	-0.662	0.00032891	0.11631	0.50585	0.51682	0.0025137
C1_11420W	KRR1	-0.048901	0.54736	-0.69657	2.88e-19	0.30196	1.672e-05	0.94221	7.9931e-35
C1_11430W	-	0.16481	0.059826	-0.13299	0.26033	0.027802	0.79572	0.3134	0.0055238
C1_11440C	GIN1	-0.16801	0.034518	0.0043307	0.97966	-0.28004	0.0001288	-0.46683	0.00061853
C1_11450C	SAM2	-0.042465	0.49423	-0.36329	0.0093875	0.37867	7.6224e-08	0.69532	4.7668e-09
C1_11470C	DPP1	0.24841	0.0509	-0.39176	0.014405	0.58172	1.2356e-07	1.2215	1.8096e-12
C1_11480W	PHO84	0.40183	2.45e-12	-0.064308	0.74192	0.37803	1.9857e-15	0.81982	2.5846e-07
C1_11490C	BTA1	-0.064692	0.88593	0.1777	0.67084	-0.19935	0.59054	-0.56563	0.31537
C1_11500C	ARO7	0.0095123	0.91785	-0.30116	0.001257	-0.043409	0.62926	0.25525	0.0030721
C1_11510C	-	0.53184	1.37e-10	0.23575	0.18046	0.63702	1.3446e-09	0.9174	5.4075e-11
C1_11520C	ZCF3	-0.30298	2.19e-05	-0.10795	0.41759	0.070951	0.47068	-0.13693	0.21773
C1_11530C	-	1.1796	3.48e-08	0.66915	0.020025	-0.16961	0.58764	0.27113	0.33051
C1_11540C	CTA3	0.045081	0.44459	0.060275	0.55139	0.28326	3.4582e-06	0.25423	0.00037977
C1_11550W	GAR1	-0.25003	7.95e-05	-0.7974	8.37e-14	0.048747	0.59637	0.59518	2.6937e-10
C1_11560C	-	-0.060226	0.63996	-0.33558	0.0036471	0.062987	0.63375	0.329	0.0052254
C1_11570W	-	0.26525	0.16495	0.31422	0.18446	0.3856	0.06948	0.34869	0.078643
C1_11580W	-	-0.54806	2.59e-09	0.058947	0.6717	-0.31193	0.00061635	-0.94309	2.3695e-17
C1_11590W	PLD1	0.087126	0.12915	0.082455	0.26066	-0.31303	1.141e-08	-0.32507	8.123e-08
C1_11600W	-	-0.039075	0.70178	-0.13868	0.22435	-0.17162	0.06586	-0.087494	0.40771
C1_11610C	-	0.68755	4.32e-29	0.20638	0.14847	0.85275	1.8511e-22	1.3273	2.1075e-42
C1_11620W	-	0.037709	0.83342	-0.080756	0.71513	0.21904	0.15916	0.33321	0.081779
C1_11630C	FUS1	-0.17128	0.62042	0.073075	0.86244	0.39505	0.20148	0.19107	0.66295
C1_11640C	DPP2	-0.14818	0.10724	-0.2422	0.018194	-0.15088	0.10466	-0.071915	0.52883
C1_11650W	EGD1	-0.23482	2.51e-09	-0.58629	6.36e-17	0.031294	0.63279	0.37236	1.2095e-11
C1_11660W	GAD1	1.313	2.64e-170	0.4063	0.0061057	0.48209	5.0791e-21	1.3429	2.4112e-22
C1_11670W	-	1.0963	1.64e-73	0.98375	2.15e-10	0.72025	0.00016553	0.86098	1.7141e-25
C1_11680C	-	0.29217	0.16988	-0.057265	0.84734	0.088298	0.74244	0.45631	0.037717
C1_11690W	-	0.5794	6.93e-08	0.1589	0.43466	0.13924	0.4306	0.55444	5.8449e-07
C1_11700C	MRF1	0.99245	5.63e-71	0.45594	0.00017893	0.089307	0.33306	0.60169	2.8746e-09
C1_11710C	-	-0.092724	0.62178	0.15514	0.646	-0.035209	0.87318	-0.67359	0.18073
C1_11720W	-	-0.22368	0.17604	0.49743	0.00022251	-0.19576	0.17017	-0.9468	2.9608e-08
C1_11730W	-	-0.13056	0.037891	0.17806	0.0090124	-0.2966	1.2857e-06	-0.62382	8.8191e-25
C1_11740W	-	-0.081211	0.43181	-0.21024	0.072345	0.24757	0.014812	0.36965	0.00011898
C1_11750W	AVT4	0.4402	2.43e-07	-0.22238	0.10885	-0.086878	0.45473	0.56606	2.3301e-06
C1_11760C	-	0.055082	0.52206	-0.25134	0.036194	0.094982	0.28166	0.39063	0.00060416
C1_11770C	-	-0.14497	0.013028	-0.035027	0.6549	-0.29533	3.3576e-07	-0.42243	8.9794e-13
C1_11780W	-	0.29881	0.44494	1.2646	4.84e-05	-0.44661	0.18299	-1.7744	2.1676e-06
C1_11790W	-	-0.15411	0.12826	0.0076062	0.96011	0.25283	0.015779	0.080188	0.50277
C1_11800C	-	0.073155	0.67448	0.14277	0.43757	-0.077672	0.66459	-0.16767	0.33901
C1_11810W	CAS1	-0.10024	0.29143	-0.051112	0.7024	-0.10966	0.2519	-0.17504	0.13657
C1_11850W	-	0.27898	0.024546	1.3371	3.44e-15	0.55086	0.00018827	-0.55869	6.4683e-05
C1_11860W	-	0.045744	0.36771	-0.21743	0.00031654	0.1557	0.0020766	0.40588	1.133e-14
C1_11870W	MUP1	-0.20306	0.00041221	-0.86276	3.81e-15	0.53443	1.1177e-11	1.205	3.7353e-65
C1_11880W	-	-0.37891	3.02e-07	-0.40648	3.07e-05	0.079418	0.39829	0.096026	0.35175
C1_11890W	-	0.21869	0.04667	0.28911	0.041914	0.070201	0.58312	-0.017921	0.91933
C1_11900C	-	0.00075128	0.99484	-0.20406	0.027669	0.13082	0.17816	0.32457	0.00016121
C1_11910W	-	-0.095523	0.47152	-0.036715	0.80632	-0.0053323	0.97402	-0.08019	0.55161
C1_11920W	-	0.040008	0.6928	0.22513	0.0061591	-0.065115	0.51793	-0.26724	0.00087248
C1_11930W	-	-0.018816	0.83211	-0.14501	0.16173	0.39436	1.3689e-07	0.51146	4.5326e-10
C1_11940C	-	0.58984	3.48e-15	0.034422	0.79971	0.22101	0.022231	0.76912	7.8388e-19
C1_11950W	-	0.44776	0.0013883	1.1481	2.52e-07	1.0345	1.8605e-08	0.31157	0.078489
C1_11960C	-	-0.2044	0.056629	-0.05761	0.6228	-0.73408	2.29e-18	-0.90535	2.1094e-16
C1_11970C	-	0.15675	0.16347	-0.10738	0.38305	-0.10901	0.3801	0.14151	0.21272
C1_11980W	MED10	-0.056391	0.69781	0.042915	0.76039	-0.061749	0.66195	-0.17889	0.16915
C1_11990W	-	-2.3823	9.57e-43	-1.0001	3.34e-06	0.68911	1.766e-05	-0.70555	0.0099979
C1_12000C	-	1.1014	2.42e-05	0.99704	4.6e-08	-1.5099	3.645e-11	-1.5412	3.9457e-14
C1_12010C	KIP4	0.18164	0.00024682	-0.00025495	0.99765	0.18691	0.0014775	0.35561	3.9049e-11
C1_12020W	-	-0.23449	0.50598	0.27286	0.41712	-0.13014	0.70695	-0.76655	0.029668
C1_12030W	SER33	0.18688	7.88e-05	-0.32337	0.012001	0.082484	0.19531	0.58295	6.9072e-07
C1_12040W	-	0.23081	0.54225	0.51878	0.14999	0.072942	0.81949	-0.41089	0.4909
C1_12050W	RPN2	-0.076255	0.1358	-0.049256	0.51732	-0.014117	0.83501	-0.055815	0.40603
C1_12060C	-	-0.2129	0.21486	-0.25319	0.14162	-0.1762	0.27189	-0.15635	0.45661
C1_12070C	-	0.087114	0.49973	-0.077429	0.52399	-0.30364	0.0040981	-0.15756	0.20526
C1_12080W	LCB4	0.098648	0.35065	-0.12054	0.35978	-0.39666	3.3867e-05	-0.19674	0.083891
C1_12090C	-	0.6049	0.089266	0.23995	0.50723	0.40632	0.17673	1.1096	0.026442
C1_12100C	PXA2	0.62149	1.16e-23	0.31013	0.00026908	0.54392	1.4111e-13	0.84658	1.6413e-31
C1_12110C	-	-0.083961	0.66431	-0.15905	0.5403	-0.34374	0.026911	-0.27815	0.28952
C1_12120W	-	-0.010916	0.94243	0.021731	0.86163	-0.0901	0.4287	-0.13877	0.29329
C1_12130C	ZCF30	0.071245	0.56537	0.072175	0.52992	0.049101	0.66655	0.034211	0.82745
C1_12140W	-	0.60593	4.68e-12	0.37568	0.0061932	0.50031	9.8646e-06	0.72371	4.3676e-12
C1_12150C	-	0.079419	0.69858	0.30592	0.095454	-0.19386	0.28439	-0.45078	0.018158
C1_12160W	MSO1	0.43081	3.85e-07	0.71087	6.79e-11	-0.37993	1.7958e-05	-0.6868	2.1255e-10
C1_12170C	-	0.054515	0.57367	0.34264	0.0011794	0.2656	0.0036808	-0.037704	0.74265
C1_12180C	-	0.12432	0.21099	0.035807	0.76077	-0.89825	7.2218e-33	-0.83113	4.1287e-16
C1_12190W	BUL4	0.36475	0.0021762	-0.08532	0.5805	-0.054404	0.7316	0.3878	0.0018755
C1_12200W	MCD4	-0.10112	0.15668	-0.30788	0.0032305	-0.308	2.6526e-05	-0.11517	0.24721
C1_12210W	TRP3	-0.06088	0.35202	-0.31971	5.34e-05	-0.054725	0.46293	0.1915	0.0083461
C1_12220W	CDC6	-0.41199	7.75e-06	-0.024226	0.87206	0.2138	0.047167	-0.18879	0.080319
C1_12230W	SNT1	-0.07041	0.23074	-0.078654	0.504	0.011009	0.89066	0.0055731	0.9628
C1_12240C	-	0.18198	0.060466	0.27478	0.013657	0.16411	0.073092	0.055733	0.70751
C1_12250C	-	0.2545	6.61e-06	0.25311	0.026889	-0.14944	0.017465	-0.16709	0.15543
C1_12260W	VPH2	0.074572	0.63603	0.017439	0.92573	-0.060571	0.70324	-0.018721	0.92176
C1_12270W	SRT1	0.0038503	0.98049	0.0083675	0.95611	-0.059561	0.65605	-0.080061	0.54707
C1_12280C	-	-0.31408	0.0012626	-0.17232	0.065065	0.37552	5.972e-05	0.22211	0.03521
C1_12290C	RBD1	-0.074636	0.42073	0.034152	0.80759	-0.57781	3.1706e-14	-0.70641	1.4911e-11
C1_12300W	-	0.024757	0.85157	-0.030742	0.88442	-0.062703	0.5569	-0.083794	0.82424
C1_12310C	CSI2	-0.26093	0.0006554	-0.57847	4.52e-09	0.098108	0.27059	0.4076	3.8715e-05
C1_12320C	ATP19	-0.0041993	0.96271	-0.49649	6.55e-06	-0.051234	0.48388	0.43298	0.00014915
C1_12330W	-	0.11806	0.73629	0.28519	0.39222	0.1019	0.69713	-0.047787	0.93931
C1_12340C	MRPS9	-0.30147	3.62e-07	-0.47041	1.85e-11	0.097197	0.13869	0.25333	0.0012921
C1_12350W	-	-0.31691	2.22e-08	-0.327	8.07e-06	0.23931	9.9158e-05	0.23706	0.0008907
C1_12360C	RIB3	0.4717	3.02e-13	-0.37074	0.0071093	1.0404	2.3086e-45	1.879	2.0423e-56
C1_12370W	-	0.497	5.84e-08	-0.26708	0.067639	0.55613	2.0678e-08	1.3216	3.7451e-24
C1_12380C	WRS1	-0.13088	0.017059	-0.20713	0.0047587	0.062071	0.356	0.12492	0.066483
C1_12390C	RPL27A	-0.27695	1.39e-08	-0.56097	1.29e-11	-0.075875	0.23787	0.19824	0.012395
C1_12400C	-	0.18632	0.05225	-0.035949	0.81372	0.012521	0.92558	0.22311	0.061424
C1_12410C	PKH2	0.28273	2.8e-07	0.098545	0.19404	0.18061	0.0043822	0.35158	5.0429e-08
C1_12420C	-	0.11377	0.77528	0.37181	0.3043	0.0078754	0.98313	-0.3076	0.48124
C1_12430W	-	-0.076781	0.35394	-0.11266	0.21172	-0.25933	0.00047933	-0.24063	0.0024837
C1_12440W	-	-0.24519	0.16257	-0.5656	0.00064213	-0.11265	0.54373	0.19674	0.31748
C1_12450C	IRA2	0.41507	3.75e-12	0.024158	0.89282	-0.20109	0.001776	0.17243	0.25842
C1_12460C	-	-0.080783	0.83319	1.092	0.000145	-1.45	8.2628e-07	-3.4313	2.6727e-15
C1_12470W	-	1.8021	1.4e-17	1.1187	0.00012252	-0.48999	0.0479	0.020425	0.96094
C1_12480W	-	0.41336	0.0045713	0.18036	0.3872	-0.45554	0.0015127	-0.25099	0.22033
C1_12490W	PEP1	0.32897	1.43e-11	0.25015	0.0051357	-0.14008	0.011432	-0.078701	0.40739
C1_12510W	RAX2	-0.26938	3.06e-06	-0.064685	0.66352	-0.5451	1.0566e-22	-0.76001	2.1241e-10
C1_12520W	GSG1	0.023036	0.84822	-0.054843	0.71305	0.077469	0.48179	0.14225	0.29026
C1_12530C	-	0.22908	0.0084011	0.097011	0.54358	-0.20682	0.025795	-0.093543	0.54506
C1_12540W	-	-0.20222	0.14197	-0.055246	0.72648	-0.047895	0.76138	-0.21452	0.12782
C1_12550C	CDC54	-0.21328	0.001651	-0.16648	0.13813	0.32291	4.3906e-06	0.2643	0.011501
C1_12560C	DLH1	-0.040649	0.92487	0.095774	0.82774	0.075079	0.82861	-0.066688	0.91933
C1_12570C	-	0.1277	0.20348	-0.36355	0.00014256	-0.031425	0.78191	0.44869	3.1474e-05
C1_12580W	-	0.43555	2.3e-08	0.2824	0.0043063	-0.24381	0.0062542	-0.1094	0.26664
C1_12590W	ATP20	-0.059687	0.36953	-0.42366	0.000325	0.043257	0.56422	0.39952	0.00072344
C1_12600C	CHR1	-0.087093	0.33761	-0.5402	3.48e-11	0.196	0.011059	0.63779	5.0353e-11
C1_12610W	-	-0.30714	2.86e-06	-0.53551	9.1e-11	-0.011382	0.90399	0.20535	0.018074
C1_12620W	SPA2	-0.0062416	0.94044	-0.30542	4.03e-05	-0.13241	0.034088	0.15293	0.058453
C1_12630C	-	0.15609	0.26829	-0.093094	0.58076	0.11959	0.42816	0.36225	0.016843
C1_12640W	-	-0.080132	0.6775	0.001387	0.99294	-0.27331	0.069317	-0.38252	0.020575
C1_12650C	-	0.26927	6.84e-05	0.49701	2.86e-08	0.23308	0.0022884	-0.01108	0.916
C1_12660W	-	-0.12855	0.14348	-0.04059	0.72666	-0.010841	0.92517	-0.1144	0.2552
C1_12670C	-	0.020595	0.87651	0.034072	0.82347	0.36844	0.00067003	0.34792	0.0013178
C1_12680W	-	-0.18757	0.001446	-0.51879	4.73e-14	0.11388	0.09381	0.43377	1.0616e-11
C1_12690C	-	0.13982	0.45814	0.39193	0.027669	0.175	0.3696	-0.090344	0.65409
C1_12700W	-	0.36418	9.43e-07	0.35643	0.0011099	0.57942	5.1152e-13	0.57429	2.4573e-08
C1_12710C	-	0.31708	0.00012104	0.15931	0.22518	-0.10008	0.30548	0.040696	0.77989
C1_12720C	-	0.41322	0.26021	0.73213	0.048789	-0.61734	0.048982	-1.3175	0.0070647
C1_12730W	RVS162	0.34376	0.00066593	0.70811	1.54e-09	-0.10994	0.38982	-0.50054	4.5902e-06
C1_12740W	-	0.08471	0.31803	0.41561	0.003152	0.17016	0.059323	-0.18524	0.19206
C1_12750C	-	-0.21836	0.064979	-0.12778	0.41997	0.091292	0.51877	-0.01194	0.93822
C1_12760W	-	-0.24631	0.0011748	-0.34998	3.71e-05	0.31374	1.5914e-05	0.40576	1.2908e-05
C1_12770W	RPG1A	-0.19439	5.2e-06	-0.43637	1.87e-07	0.025571	0.69548	0.25721	0.00090495
C1_12780W	RBK1	0.12038	0.035358	0.11882	0.15709	0.07187	0.33305	0.058513	0.41572
C1_12790C	FEN1	-0.31812	2.04e-06	-0.23614	0.025106	-0.11929	0.10492	-0.21478	0.046874
C1_12800W	-	-0.36075	0.029205	-0.38971	0.099584	0.047664	0.84375	0.086737	0.6825
C1_12810W	-	0.14152	0.12746	-0.13399	0.20066	0.16064	0.082432	0.42531	3.4379e-05
C1_12820C	-	-0.2017	0.00099721	-0.50106	7.63e-09	0.49879	9.1383e-17	0.78973	3.8917e-20
C1_12830C	-	-0.13428	0.12703	0.010613	0.92995	0.034585	0.73747	-0.1261	0.23286
C1_12840W	-	-0.087841	0.56428	0.23472	0.12823	0.0037363	0.98253	-0.3407	0.015183
C1_12850W	BLP1	0.36545	0.055148	2.0984	1.51e-16	0.63155	0.019807	-1.2733	2.9786e-27
C1_12860C	-	0.19384	0.15093	0.23561	0.11059	-0.14296	0.35816	-0.20754	0.092761
C1_12870C	-	0.14486	0.523	0.14068	0.58156	0.20826	0.34461	0.21197	0.4153
C1_12880C	-	0.30909	0.0055659	0.69575	0.00019981	-0.16113	0.27104	-0.60156	0.00069584
C1_12890W	-	0.098233	0.43007	0.083701	0.6021	0.33389	0.0053243	0.34227	0.0058653
C1_12900W	-	0.26284	0.024806	0.0071991	0.96736	-0.29807	0.013529	-0.061203	0.67662
C1_12910W	-	0.27361	0.38623	-0.88152	0.00095645	-0.81536	0.0031858	0.23156	0.48489
C1_12920C	-	0.074948	0.44632	-0.094051	0.42965	-0.2961	0.0010058	-0.14439	0.15515
C1_12930C	-	-0.29565	0.2978	0.4671	0.046309	-0.81739	3.0409e-05	-1.6639	2.5172e-08
C1_12940C	-	-0.08248	0.85227	0.38704	0.32303	-0.30498	0.38509	-1.16	0.013102
C1_12950W	-	-0.14336	0.10029	0.044143	0.74561	0.099637	0.32971	-0.10337	0.35219
C1_12960C	BNI1	-0.19942	0.0012924	-0.20152	0.023038	-0.39483	5.4104e-10	-0.40892	2.0782e-07
C1_12970C	SEC2	0.10193	0.15601	0.081838	0.36496	-0.13929	0.057148	-0.13527	0.094664
C1_12980W	-	0.41489	0.26961	0.27793	0.47342	-0.25058	0.48747	-0.089596	0.87412
C1_12990W	-	-0.21548	0.17822	0.027563	0.89084	-0.12268	0.46293	-0.39124	0.020662
C1_13000W	-	-0.60144	0.0069418	-0.25558	0.16849	-0.52759	0.0032028	-0.95816	3.6471e-05
C1_13010W	-	-0.3164	0.00015484	-0.45181	4.31e-07	0.16169	0.046207	0.28412	0.010761
C1_13020C	SPC3	-0.025477	0.77522	-0.14068	0.18633	-0.31735	4.207e-06	-0.21727	0.032269
C1_13030C	-	-0.24846	7.73e-07	-0.33751	3e-08	0.14935	0.0037979	0.2247	0.0011955
C1_13040C	-	0.02699	0.95183	0.096952	0.7851	-0.46406	0.11406	-0.63414	0.10657
C1_13050W	RPL14	-0.21255	1.07e-05	-0.53315	2.99e-12	0.10792	0.073035	0.41834	7.0834e-10
C1_13060C	-	-0.24133	1.27e-06	-0.58292	4.15e-17	0.22445	4.3839e-05	0.5553	2.2205e-17
C1_13070C	FAD3	0.03894	0.72521	-0.62038	7.73e-09	-0.023889	0.85016	0.63066	7.5379e-11
C1_13080W	OP4	-0.10429	0.76293	-0.3734	0.24249	0.16012	0.55728	0.87435	0.11259
C1_13090W	-	-0.0097265	0.97645	0.72902	0.039191	-0.098155	0.70585	-1.2806	0.019151
C1_13100W	-	0.4656	6.52e-06	1.3273	3.24e-05	-0.59635	2.3902e-08	-1.7288	2.8435e-06
C1_13110C	CHS3	0.051752	0.32015	-0.031638	0.73007	-0.2236	4.6161e-05	-0.15591	0.017063
C1_13120C	MON2	-0.21703	0.0019408	-0.048563	0.7326	-0.2332	0.0013168	-0.41638	0.00027624
C1_13130C	-	-0.2891	0.00023665	-1.0539	8.7e-29	-0.18327	0.021071	0.5747	1.8207e-08
C1_13140C	TYE7	-0.57531	1.33e-17	0.10334	0.78396	-0.35617	0.23981	-1.2022	2.3658e-24
C1_13150W	-	-0.46646	0.13443	0.59991	0.11723	-0.13854	0.69918	-2.0411	9.592e-05
C1_13160W	PSA2	0.65461	3.2e-20	1.3325	3.62e-27	0.16218	0.38714	-0.55093	2.3569e-09
C1_13170C	MSH6	0.21994	1.88e-05	0.048432	0.64916	-0.25596	9.0166e-06	-0.10075	0.26563
C1_13180W	-	0.012206	0.97983	1.2993	2.06e-07	-0.033066	0.93428	-1.3638	0.00019386
C1_13190W	-	0.067827	0.34455	0.35731	0.0020172	-0.22897	0.011471	-0.54537	7.871e-15
C1_13200C	REX3	-0.16672	0.14587	-0.29776	0.026319	0.51521	3.1682e-06	0.64747	9.9924e-08
C1_13210C	-	0.15506	0.71206	0.25357	0.49332	-1.0904	0.0001928	-1.2743	0.010444
C1_13220C	AKR1	0.13488	0.044022	0.15357	0.11642	0.31564	1.1573e-05	0.28326	0.00049931
C1_13240W	-	0.31865	0.0025086	0.29535	0.019251	-0.044249	0.76033	-0.038483	0.77857
C1_13250W	-	0.25158	0.00038375	0.14931	0.22538	0.25974	0.0025776	0.34899	0.00026692
C1_13260W	-	0.35834	3.18e-10	-0.14156	0.11181	0.15559	0.031256	0.6448	2.3488e-21
C1_13270W	-	0.47943	7.73e-18	0.20718	0.02466	0.45947	6.3544e-12	0.72015	3.6547e-22
C1_13280C	-	0.14723	0.024125	-0.11257	0.1808	0.37487	2.7168e-08	0.62472	3.0542e-20
C1_13290W	-	0.22225	0.31922	0.25787	0.52823	2.1833	4.2135e-17	2.1489	4.4504e-07
C1_13300C	RPN1	0.01556	0.79047	0.039487	0.62042	0.059023	0.31753	0.020273	0.77552
C1_13310W	ECM25	0.029083	0.80787	0.08433	0.48059	-0.028772	0.81608	-0.09996	0.37175
C1_13320C	-	-0.25105	5.9e-05	-0.11898	0.38576	0.045205	0.56587	-0.099013	0.47306
C1_13330C	-	0.066404	0.27221	0.11234	0.32872	0.014191	0.86626	-0.048007	0.66647
C1_13350W	STP2	-0.25305	0.00019978	0.3107	0.0084597	-0.075003	0.33435	-0.65764	8.3947e-09
C1_13360C	RMP1	-0.20411	0.18047	-0.26078	0.12531	0.11103	0.50657	0.16022	0.37075
C1_13370W	-	-0.26991	0.00086689	-0.45449	1.87e-06	0.002005	0.98456	0.17494	0.075014
C1_13380W	-	-0.020808	0.91613	-0.22575	0.21557	-0.049553	0.78701	0.14559	0.45129
C1_13390W	-	0.43641	0.00020458	0.32287	0.04438	0.18203	0.25153	0.2847	0.024476
C1_13400C	AGC1	-0.097051	0.20587	-0.43483	0.00038053	-0.10062	0.24563	0.22992	0.063226
C1_13410W	COX19	-0.21593	0.055188	-0.006016	0.96564	0.1653	0.1335	-0.059627	0.67965
C1_13420C	KEM1	-0.21481	2.17e-05	-0.2775	0.010614	0.020626	0.77819	0.072415	0.54333
C1_13430C	-	1.729	3.7e-73	2.0119	3.09e-23	0.57967	0.0002669	0.14933	0.45784
C1_13440C	OFI1	-0.84674	0.0099705	0.13843	0.75122	0.063098	0.87498	-1.3523	0.013712
C1_13450W	HYR1	-1.1368	6.28e-07	-0.5766	4.76e-05	-1.5627	4.0088e-82	-2.252	9.0292e-33
C1_13460W	-	0.58273	0.1025	-0.32959	0.41921	0.10272	0.78846	1.4422	0.0030519
C1_13470W	KNS1	0.75377	1.6e-14	0.90745	1.72e-06	-0.022212	0.89128	-0.24293	0.24299
C1_13480W	HSP70	0.80594	1.62e-75	0.67833	1.33e-07	0.11323	0.045658	0.20381	0.13506
C1_13490C	-	-0.062163	0.55567	-0.1009	0.46066	0.049007	0.66195	0.074409	0.59296
C1_13500C	-	0.20139	0.57712	0.82663	0.0067714	-0.32119	0.32933	-1.1733	0.00014488
C1_13510C	TGL99	-0.054133	0.61494	0.27012	0.0064429	-0.094923	0.38116	-0.43991	3.748e-07
C1_13520C	MCU1	0.0030092	0.98334	0.11831	0.40871	0.34149	0.0026907	0.21715	0.058994
C1_13530W	-	0.039691	0.66587	0.099708	0.43701	0.2642	0.0016202	0.19007	0.075885
C1_13540W	GUP1	0.11618	0.15782	0.075896	0.44205	-0.26858	0.00051317	-0.24595	0.0042724
C1_13550C	NUP49	-0.20674	0.0010167	-0.25566	0.005894	-0.077384	0.34082	-0.041709	0.64931
C1_13560W	-	0.12443	0.22763	-0.046254	0.80361	-0.058238	0.64439	0.099037	0.5348
C1_13570W	MPT5	0.7236	1.14e-33	0.22301	0.0078579	0.16939	0.03032	0.6589	3.6489e-23
C1_13580W	SEC18	0.071101	0.19868	-0.063305	0.44301	-0.041936	0.54576	0.078212	0.25013
C1_13590W	-	0.58514	0.047004	0.4908	0.15321	0.11184	0.76302	0.21886	0.53687
C1_13600W	-	0.35874	0.23655	0.20366	0.55509	0.17352	0.60351	0.37902	0.28529
C1_13610C	KIS2	0.061187	0.41942	0.029392	0.76852	-0.21861	0.0020329	-0.20374	0.006071
C1_13620W	ROB1	-0.3249	9.59e-13	0.12847	0.21422	-0.27838	8.2628e-07	-0.74874	2.0685e-19
C1_13630W	CYB2	1.4625	6.66e-31	1.2061	2.04e-10	0.76866	3.69e-05	1.0483	1.9137e-16
C1_13640W	CUP2	-0.031234	0.74173	-0.22668	0.013645	-0.11247	0.17897	0.069082	0.50688
C1_13650C	-	0.11052	0.34733	0.26406	0.0079591	-0.016531	0.89318	-0.18528	0.17805
C1_13660W	RAD54	-0.35191	2.26e-05	-0.087729	0.40971	-0.13	0.15906	-0.41311	5.2955e-06
C1_13670W	OSM2	0.64781	0.0029847	0.67636	7.35e-06	1.1596	1.1671e-13	1.2468	6.5387e-22
C1_13680C	GCV3	-0.33679	4.68e-09	-0.48006	1.62e-05	-0.44024	3.4757e-14	-0.30376	0.0083191
C1_13690C	-	0.086257	0.21055	0.19339	0.016764	-0.30622	6.1592e-07	-0.43093	2.181e-08
C1_13700W	ACT1	0.08199	0.19249	-0.062139	0.44267	-0.13126	0.020655	-0.0018116	0.98501
C1_13710C	DAD1	-0.072009	0.69008	-0.26783	0.064344	0.05156	0.77177	0.23711	0.16286
C1_13720W	-	-0.17893	0.00057958	-0.42988	3.83e-08	0.30005	1.8353e-07	0.54143	1.4646e-15
C1_13730C	DIM1	-0.24611	0.012367	-1.016	8.79e-23	0.087617	0.45335	0.85613	1.1575e-17
C1_13740W	KAR9	-0.10752	0.13208	-0.11067	0.44205	-0.37752	1.5004e-08	-0.38682	0.0020253
C1_13750C	-	-0.027936	0.88453	-0.075851	0.72967	1.0706	3.0683e-13	1.157	5.4156e-12
C1_13760W	AGM1	0.035492	0.58227	0.076314	0.32072	0.082029	0.20061	0.02647	0.73942
C1_13770C	-	0.12588	0.35394	0.012408	0.95169	-0.093761	0.53005	0.0038831	0.98378
C1_13780W	MYO2	-0.087312	0.11818	-0.031246	0.75104	-0.14738	0.012454	-0.21865	0.0030545
C1_13790C	-	0.17732	0.089852	-0.04009	0.80423	-0.16846	0.11878	0.03405	0.82782
C1_13800C	DUR32	0.39746	0.0031619	0.56354	0.001616	0.286	0.10737	0.10629	0.46466
C1_13810W	-	0.18624	0.0062478	0.62021	4.67e-05	-0.46517	7.1493e-13	-0.92911	6.6257e-10
C1_13820C	-	-0.13191	0.30627	-0.73423	3.87e-08	0.18532	0.13764	0.7908	1.5778e-08
C1_13830C	PDX1	0.35514	3.22e-13	0.072852	0.66658	-0.056113	0.4693	0.20724	0.13232
C1_13840W	-	0.38633	3.88e-10	0.0031536	0.97966	-0.058521	0.53107	0.31114	1.0378e-05
C1_13850C	DAL7	0.88635	0.0094192	0.80888	0.023229	-0.16812	0.64915	-0.11598	0.80755
C1_13860C	GND1	0.38853	9.59e-15	-0.0082225	0.96736	0.030092	0.67587	0.40772	0.0058812
C1_13870W	MET3	0.855	1.39e-37	0.8308	0.0090765	2.1906	8.2009e-15	3.5274	1.3275e-81
C1_13880C	-	0.18503	0.027898	0.02479	0.86076	0.364	0.00016806	0.5185	2.2436e-11
C1_13900C	LCB2	-0.081065	0.23214	-0.21534	0.0078579	-0.18772	0.0027229	-0.067887	0.45454
C1_13910C	MODF	0.49499	1.6e-07	0.35318	0.0093352	0.3918	0.0014334	0.52931	4.8154e-09
C1_13920W	DOS2	0.1532	0.023407	0.24627	0.040374	0.053948	0.53005	-0.058698	0.65663
C1_13930W	SSK1	-0.0060565	0.957	-0.11314	0.19975	-0.36083	1.5308e-06	-0.2716	0.00070889
C1_13940W	SIM1	-2.3065	2.39e-175	-1.8209	1.39e-50	0.28475	0.0014478	-0.18377	0.2347
C1_13950C	-	0.17776	0.1281	-0.033619	0.82885	0.065048	0.63718	0.26661	0.038305
C1_13960W	YBP1	-0.066367	0.35848	-0.10368	0.19634	-0.10689	0.12314	-0.084885	0.30756
C1_13970C	HPC2	-0.016172	0.89028	-0.10078	0.32734	-0.019407	0.86092	0.05081	0.67693
C1_13980C	DUR7	-0.044626	0.756	-0.13437	0.32329	-0.10431	0.43617	-0.030487	0.83514
C1_13990W	OCA6	0.13803	0.26961	0.10559	0.49827	-0.030131	0.85219	-0.013936	0.92363
C1_14000C	DOA4	0.11074	0.18949	0.11014	0.30521	0.024759	0.82152	0.010731	0.92108
C1_14010W	CSK1	0.14869	0.44694	0.13064	0.5654	-0.032598	0.80976	-0.034833	0.93536
C1_14020W	-	0.41353	0.21234	1.4068	6.02e-07	0.1324	0.72049	-0.91426	0.0034016
C1_14030W	-	0.67439	5.66e-22	0.88878	9.5e-09	0.18605	0.04329	-0.078046	0.66867
C1_14040W	APL1	0.077825	0.31407	0.050277	0.68767	-0.075392	0.4287	-0.06392	0.50776
C1_14050C	-	-0.042653	0.66124	0.077435	0.51905	-0.03926	0.71604	-0.17679	0.067002
C1_14060W	-	0.92395	9.31e-102	0.36613	3.99e-06	0.046274	0.51082	0.58729	5.2493e-19
C1_14080W	-	-0.17709	0.0031957	-0.48524	6.53e-11	-0.054321	0.44475	0.24139	0.0024107
C1_14090W	-	-0.074252	0.27535	-0.21158	0.015007	0.32366	1.3837e-08	0.44843	4.3541e-07
C1_14100W	YPT52	0.43459	9.86e-11	0.15824	0.054727	-0.27923	0.0001478	-0.019044	0.83817
C1_14110C	RPL4B	-0.29285	1.95e-07	-0.66805	3.07e-12	0.069022	0.31338	0.43774	5.9695e-06
C1_14120C	RBE1	-2.3608	1.46e-13	-0.6116	0.078005	0.94415	0.0017783	-0.41955	0.39795
C1_14130W	FTR1	-0.15542	0.0058916	-0.41443	0.021671	0.0063646	0.94696	0.26938	0.14619
C1_14140C	SET3	-0.34938	1.61e-07	0.62365	0.055215	-0.21893	0.011606	-1.2549	0.00026487
C1_14150C	PAM16	-0.025749	0.76133	0.052672	0.65608	0.058151	0.4861	-0.035167	0.75706
C1_14160W	-	-0.036974	0.69781	-0.23879	0.0081331	0.36078	6.6291e-06	0.55425	1.9306e-11
C1_14170W	-	0.11283	0.063398	0.17099	0.02201	-0.39922	2.5329e-11	-0.4757	1.0213e-13
C1_14180W	-	0.62701	3.99e-06	0.78341	1.68e-05	0.52955	0.0020956	0.36853	0.018172
C1_14190C	-	0.20831	0.13409	1.5766	2e-28	-0.0021842	0.98862	-1.4243	6.2921e-23
C1_14200W	-	0.063882	0.523	-0.014604	0.91553	-0.060006	0.57176	0.0038998	0.9777
C1_14210C	IML2	0.35669	3.8e-09	0.33381	0.0093243	-0.10111	0.17471	-0.10045	0.46952
C1_14220C	FTR2	0.50145	5.62e-08	0.45542	0.022148	-1.1682	8.2772e-63	-1.1377	2.0815e-08
C1_14230C	IRR1	-0.14374	0.033788	-0.0092943	0.94723	0.048424	0.59283	-0.10078	0.35474
C1_14240W	-	-0.32233	3.79e-09	-0.38851	9.67e-07	-0.092375	0.15865	-0.03927	0.67507
C1_14250C	-	-0.075279	0.4842	-0.041139	0.71464	-0.20808	0.028159	-0.26081	0.0055123
C1_14260C	TIF35	-0.13519	0.019564	-0.54321	5.1e-10	-0.030895	0.6469	0.36726	6.3028e-05
C1_14270W	-	-0.094084	0.54166	-0.039823	0.804	-0.15084	0.23036	-0.22219	0.19835
C1_14280C	NPL3	-0.2074	0.00016947	-0.55934	4.1e-07	-0.20284	0.0059298	0.14333	0.15097
C1_14290C	MDG1	0.02318	0.67775	-0.013771	0.89602	-0.18626	0.00012293	-0.16441	0.050195
C1_14300C	NCR1	0.78199	5.4e-37	0.63272	1.63e-13	0.20492	0.015159	0.33955	3.9121e-08
C1_14310W	-	-0.039582	0.71104	-0.27002	0.0015983	-0.16291	0.071645	0.052126	0.61499
C1_14320C	-	0.26974	0.00089226	-0.47708	1.31e-07	-0.3054	0.00041849	0.42926	1.7143e-07
C1_14330W	-	-0.44075	2.87e-05	-0.41743	0.0017478	0.29436	0.0059089	0.26487	0.070334
C1_14340C	RIM101	0.23859	3.77e-07	0.3379	0.00010178	0.38091	4.2537e-09	0.26687	4.6766e-06
C1_14350W	-	-0.071951	0.52065	0.19291	0.20875	-0.056537	0.6353	-0.34176	0.017385
C1_14360C	WSC4	0.46907	3.94e-09	-0.055146	0.68963	-0.12211	0.17656	0.3891	0.00098701
C1_14370W	-	0.76949	0.027613	0.73826	0.043498	-0.26325	0.45266	-0.36822	0.4301
C1_14380C	-	-0.074615	0.45139	-0.33521	0.026402	0.03491	0.78039	0.29142	0.032838
C1_14390W	RPC10	-0.31095	0.33178	-0.18493	0.3686	0.029375	0.93122	-0.17321	0.50348
C1_14400C	MLH3	0.0043188	0.97854	-0.26286	0.05363	-0.0053378	0.97312	0.25319	0.044622
C1_14410W	-	-0.44471	0.08538	-0.14613	0.48309	-0.11295	0.66561	-0.49371	0.022348
C1_14420W	DDI1	0.080193	0.20303	-0.12548	0.24558	0.28253	1.4571e-06	0.47555	4.6122e-07
C1_14430C	-	-0.10767	0.26004	0.014252	0.9314	-0.11536	0.33327	-0.25515	0.0071108
C1_14440C	GDI1	0.15411	0.0039449	0.084308	0.62081	0.23452	0.0044664	0.28811	0.017034
C1_14450C	-	0.11061	0.10753	-0.20294	0.07509	0.038128	0.69918	0.34137	8.2237e-05
C1_14460W	-	-0.12045	0.011757	-0.14892	0.14218	0.088968	0.14698	0.10507	0.25287
C1_14470W	-	-0.082202	0.29864	-0.12534	0.27654	-0.20097	0.012955	-0.17305	0.065563
C1_14480W	-	-0.21226	0.16589	-0.074479	0.69615	-0.28381	0.041356	-0.44656	0.0079766
C1_14490C	SAM35	-0.12358	0.30807	-0.35703	0.032141	0.19659	0.12605	0.43322	0.00399
C1_14500C	-	-0.032358	0.70422	-0.12105	0.10275	-0.28606	3.2882e-05	-0.21446	0.0018921
C1_14520W	-	-0.045046	0.4734	-0.4974	1.22e-08	-0.7796	1.7147e-41	-0.34104	5.0922e-06
C1_14530W	-	0.036142	0.64712	0.080384	0.31934	-1.0073	1.6477e-62	-1.0755	4.9271e-73
C1_14550C	-	0.045425	0.75443	-0.0041463	0.97913	-0.76232	2.3076e-13	-0.74449	1.1057e-11
C1_14560C	-	0.19441	0.023594	-0.061156	0.66612	0.032733	0.79059	0.27697	0.0044009
C1_14570C	FGR24	0.25561	0.0038907	-0.26345	0.020802	0.33545	0.00019367	0.84852	1.7097e-14
C1_14580C	-	0.15686	0.14047	-0.17308	0.30118	0.07485	0.56256	0.39651	0.0066711
C1_14590C	TLO4	0.24058	0.019248	0.51134	4.41e-07	-0.74535	2.2332e-18	-1.0417	4.1079e-21
C1_14630C	-	-0.44247	0.23305	-0.315	0.234	-2.3586	7.5072e-25	-3.0179	8.3118e-19
C2_00010W	TLO5	-0.1294	0.1694	0.26934	0.073853	-1.4059	2.0246e-98	-1.8184	6.1143e-38
C2_00030W	RRN3	-0.21528	0.036703	-0.47303	0.00080586	-0.031263	0.79683	0.2215	0.16572
C2_00050C	-	0.0078115	0.97193	0.03869	0.87514	-0.059033	0.73041	-0.21527	0.63279
C2_00060C	-	0.063658	0.24707	-0.51438	1.81e-07	-0.1032	0.11752	0.46694	9.6565e-08
C2_00070C	MPP10	-0.095291	0.14204	-0.53627	8.02e-08	-0.11682	0.077864	0.31608	0.0018034
C2_00080C	FAV3	-0.40923	3.05e-05	-0.40835	3.26e-05	-0.38671	1.4116e-05	-0.40799	0.00023259
C2_00090W	-	-0.22407	0.031584	-0.39917	0.0038643	0.083887	0.52246	0.25473	0.039543
C2_00100C	PGA52	0.089296	0.20157	-0.10023	0.3555	-0.32754	8.2258e-07	-0.15314	0.10544
C2_00110W	-	0.15454	0.2889	-0.24336	0.12333	-0.38664	0.0038362	-0.0059157	0.97484
C2_00120C	EMC9	0.02611	0.80478	-0.20954	0.083635	-0.33005	6.3995e-05	-0.10833	0.38488
C2_00130W	-	-0.15424	0.58901	-0.57944	0.1104	0.44688	0.12367	1.1525	0.00053357
C2_00140W	NDT80	-0.24312	0.00077222	-0.6182	6.92e-09	0.32263	6.6908e-05	0.6959	4.9123e-14
C2_00150W	LEU5	0.1259	0.13887	0.067955	0.65901	0.20257	0.045071	0.24954	0.018142
C2_00160C	NAT2	0.021918	0.78537	-0.28958	0.0043662	0.20326	0.0054053	0.50536	5.4794e-09
C2_00170C	HMA1	-0.17658	0.011134	-0.44684	0.00012398	0.15743	0.016578	0.42034	0.00060323
C2_00180C	-	1.7081	1.13e-23	-0.13148	0.55878	0.46096	0.00065307	2.3956	6.7743e-45
C2_00190C	-	-0.026401	0.72431	-0.11004	0.15699	0.14911	0.017511	0.21942	0.0033651
C2_00200W	-	0.10257	0.30249	0.033302	0.80453	0.17937	0.063225	0.23676	0.031964
C2_00210W	RPL38	-0.37734	0.0068916	-0.52031	1.83e-06	0.13772	0.09322	0.2607	0.04156
C2_00220C	-	0.14433	0.031168	0.068243	0.55127	0.18195	0.012371	0.2436	0.0083579
C2_00230W	-	0.091399	0.28055	0.20196	0.050989	0.0083937	0.94149	-0.11846	0.24845
C2_00240C	SOD6	-0.14554	0.25136	1.0972	7.3e-08	0.097332	0.48294	-1.2206	7.6203e-09
C2_00250W	STF2	0.27231	0.19366	2.0333	2.14e-10	0.38389	0.18812	-1.9333	4.7423e-09
C2_00260C	MUQ1	-0.021266	0.81934	0.19095	0.19285	-0.23388	0.0040272	-0.46614	0.0002085
C2_00270C	-	0.22633	0.010906	0.1245	0.27682	-0.011053	0.93199	0.075982	0.50178
C2_00280C	-	0.087743	0.56516	0.0097779	0.95685	0.07059	0.64158	0.13626	0.43819
C2_00290W	-	0.46538	8.67e-07	0.064893	0.76209	0.19488	0.20898	0.59483	1.2884e-09
C2_00300C	CKB1	-0.19141	0.054541	-0.26574	0.006734	-0.030701	0.78191	0.029017	0.83849
C2_00320W	-	-0.15149	0.042248	0.061389	0.49205	-0.028985	0.75839	-0.25853	0.00044765
C2_00330C	HIR1	0.11032	0.067976	-0.0074651	0.94723	0.35363	2.8353e-09	0.45854	9.8528e-09
C2_00340C	ARO8	0.24287	3.55e-05	-0.44824	9.07e-08	-1.4478	1.581e-145	-0.77408	6.4047e-24
C2_00350W	-	0.12554	0.12805	0.017424	0.88664	0.10197	0.28345	0.19679	0.026361
C2_00360C	-	-0.0011304	0.98773	0.2445	0.0034376	-0.040915	0.58215	-0.30357	0.00010447
C2_00370W	PDR6	-0.18619	0.024794	-0.017708	0.8879	0.057291	0.56123	-0.12656	0.23387
C2_00380C	RFA1	0.12464	0.0094213	0.052171	0.52988	0.054838	0.37776	0.11243	0.088713
C2_00390C	-	0.37955	1.15e-07	-0.18093	0.050479	0.16615	0.0633	0.71895	1.2391e-23
C2_00400C	-	0.22416	0.0028465	-0.22983	0.15784	-0.24665	0.0012467	0.19866	0.22542
C2_00410C	-	-0.02288	0.77547	-0.48734	6.96e-12	0.2383	0.00037561	0.6928	3.4508e-24
C2_00420W	-	0.13279	0.19705	0.16889	0.19049	0.14674	0.16165	0.09605	0.49625
C2_00430C	DPB4	-0.10964	0.12252	-0.23859	0.0078579	-0.084991	0.31218	0.030327	0.73675
C2_00440W	SAS2	-0.12328	0.22363	-0.20905	0.078113	-0.112	0.30523	-0.04085	0.75284
C2_00450C	CDH1	-0.027683	0.77808	-0.13695	0.14874	-0.020064	0.85207	0.075184	0.41786
C2_00460W	SAP30	0.044527	0.91437	0.99407	0.00087837	0.06881	0.8582	-1.0322	0.00056627
C2_00470W	POM152	-0.21353	7.58e-05	-0.27883	0.0023611	-0.17259	0.0036334	-0.12022	0.20561
C2_00480C	PHHB	0.53154	7.09e-08	0.85	1.49e-16	0.27159	0.021027	-0.058383	0.62289
C2_00490W	-	-0.062965	0.46531	-0.090696	0.31844	-0.25182	0.00048977	-0.24092	0.0053064
C2_00500W	ZCF9	0.58255	1.14e-10	0.32189	0.0072345	-0.1369	0.23	0.10657	0.39978
C2_00510W	-	0.15458	0.13693	0.56309	1.11e-07	-0.020502	0.88285	-0.45124	7.3522e-06
C2_00520W	DFG5	0.048849	0.45624	0.0033326	0.97402	0.24133	4.3513e-05	0.27362	0.0001591
C2_00530W	-	0.21127	0.58513	0.80255	0.021605	0.35447	0.30548	-0.17807	0.682
C2_00540W	-	0.088998	0.34863	0.15073	0.26758	-0.24092	0.0059982	-0.32121	0.008442
C2_00550W	-	0.88414	3.69e-12	0.15311	0.35707	0.13605	0.43322	0.87503	1.0372e-09
C2_00560W	-	0.24202	0.46561	-0.055674	0.90143	-0.31452	0.2689	-0.17613	0.78504
C2_00570W	-	-0.27154	1.06e-05	-0.32654	1.74e-05	-0.16465	0.011432	-0.12453	0.13367
C2_00580C	SMF3	-0.085347	0.2516	0.3674	0.019453	0.014994	0.88654	-0.46288	0.0017022
C2_00590W	-	-0.057329	0.54999	-0.040436	0.69975	0.013004	0.90357	-0.018809	0.86693
C2_00600C	-	0.68816	3.47e-13	0.35914	0.059903	-0.13679	0.29163	0.15798	0.42368
C2_00610C	ATP18	0.13935	0.081351	-0.33992	0.016839	0.2527	0.00036161	0.72231	4.0074e-07
C2_00620C	-	-0.22421	0.067068	-0.34117	0.023006	0.33267	0.012062	0.45375	0.00016949
C2_00630C	-	0.44126	3.5e-10	0.022987	0.84521	-0.1884	0.030399	0.21502	0.0046909
C2_00640W	-	0.2231	0.052791	0.5519	2.59e-08	-0.42778	4.5828e-05	-0.78273	9.4208e-14
C2_00650W	-	0.096488	0.25591	-0.14094	0.22538	0.13886	0.11618	0.36522	0.00033209
C2_00660C	SOD4	-0.21434	0.010549	0.15204	0.5045	-0.45801	1.7462e-10	-0.83061	4.9321e-05
C2_00670C	-	-0.22189	0.31389	0.85897	1.72e-07	-0.079868	0.72532	-1.2148	4.0931e-10
C2_00680C	SOD5	0.14659	0.00071035	0.43959	5.74e-08	-0.20162	2.8795e-05	-0.51371	3.0285e-11
C2_00690W	-	0.39749	7.65e-06	0.85853	1.54e-08	0.029609	0.84745	-0.47693	0.00037245
C2_00700W	-	-0.11326	0.064745	-0.29211	0.00010217	0.20339	0.00092199	0.3701	5.7783e-07
C2_00710W	NPL6	-0.21569	0.00050544	-0.25117	0.0017654	-0.021779	0.79367	-0.00021438	0.99799
C2_00720C	FGR15	-0.078846	0.4203	0.16976	0.13976	0.14312	0.16078	-0.12103	0.23973
C2_00730C	-	-0.085186	0.28584	-0.35479	0.00086823	0.25657	0.0023294	0.51994	2.3121e-09
C2_00740C	-	0.54358	5.39e-21	0.87238	9.69e-10	0.61698	9.4392e-17	0.24375	0.09159
C2_00750W	-	0.26368	0.20811	1.3088	6.31e-14	0.18804	0.42243	-0.89165	3.6824e-07
C2_00760C	-	0.94998	3.06e-15	1.897	7.29e-23	1.0742	3.1077e-10	0.079652	0.65408
C2_00770W	-	0.5151	2.09e-08	1.058	2.07e-14	0.15773	0.1335	-0.42306	0.0053663
C2_00780W	POT1-2	0.2065	0.15346	0.25891	0.078746	0.061635	0.70585	-0.0042737	0.98264
C2_00790C	-	-0.31501	5.49e-07	-0.20044	0.028108	-0.41174	8.4114e-11	-0.54267	1.0727e-11
C2_00800C	PGA27	0.055215	0.74711	0.20965	0.22703	-0.005793	0.97578	-0.18144	0.22182
C2_00810C	-	-0.078213	0.47904	-0.20159	0.066832	-0.043324	0.71282	0.065947	0.59581
C2_00820W	-	-0.13528	0.15901	-0.1833	0.12488	-0.1132	0.27607	-0.079343	0.51451
C2_00830C	-	-0.24014	9.78e-05	-0.33665	4.68e-05	-0.29586	2.873e-06	-0.21439	0.0085381
C2_00840W	-	-0.19207	0.011083	-0.32939	7.79e-05	0.0086627	0.93288	0.1325	0.15778
C2_00850W	MSF1	0.02787	0.68999	-0.17409	0.045076	0.91605	1.1148e-51	1.1116	2.987e-59
C2_00860C	-	0.30237	0.14204	-1.2754	1.42e-08	-0.85855	6.8717e-07	0.76523	0.003472
C2_00870W	-	-0.05473	0.61362	-0.1043	0.35447	0.021087	0.86171	0.056921	0.62992
C2_00880W	-	0.27	0.0004328	-0.0012511	0.99172	0.14349	0.10342	0.40271	2.6439e-05
C2_00890W	-	0.35313	0.041547	0.046631	0.8986	1.6816	3.9757e-17	2.1481	1.1721e-20
C2_00900W	-	0.30167	0.26493	0.029711	0.92573	-0.042933	0.81949	0.50169	0.3934
C2_00910W	PGA19	0.32755	0.39917	0.54799	0.075919	-0.95065	0.001706	-1.5491	1.3122e-05
C2_00920W	-	0.17493	0.12829	0.53634	0.00077019	0.36625	0.0035928	-0.015662	0.92809
C2_00930C	VPS24	0.37257	0.00020073	0.34583	0.10218	0.11308	0.3415	0.10208	0.67313
C2_00940W	-	0.80606	9.48e-16	1.3512	1.54e-25	0.13826	0.27586	-0.44029	0.0018278
C2_00950C	RFC5	-0.38221	2.05e-07	-0.17987	0.061186	-0.20364	0.0099743	-0.42329	1.1602e-06
C2_00960C	MXR1	0.14372	0.031828	0.17516	0.20089	1.0367	1.9368e-33	1.0054	2.451e-37
C2_00970C	UBP13	-0.20253	0.0038706	-0.0032598	0.97569	-0.25152	0.00011329	-0.46771	3.3693e-08
C2_00980W	-	0.024341	0.95699	0.13186	0.73514	0.095492	0.76082	0.015664	0.98194
C2_00990W	-	-0.68457	0.053234	-0.11105	0.8089	0.42172	0.21313	-0.2145	0.73675
C2_01000W	HGT7	-1.1576	8.72e-136	-0.46619	2.65e-07	-0.1297	0.084122	-0.83426	1.4811e-53
C2_01010W	HGT8	0.54698	5.95e-18	-0.46288	0.00016977	2.5533	1.1935e-298	3.5722	2.3262e-260
C2_01020W	HGT6	-0.68557	1.96e-26	0.69275	4.64e-18	-0.75386	2.1053e-39	-2.1542	2.1014e-120
C2_01030W	-	-0.39988	1.67e-12	-0.39813	5.99e-07	0.014663	0.85306	0.0002999	0.9974
C2_01040W	-	0.057742	0.84299	0.11763	0.72182	0.47479	0.042313	0.43681	0.16271
C2_01050W	-	-0.044792	0.79804	-0.41059	0.010405	-0.040452	0.81512	0.31977	0.063938
C2_01060C	-	0.041949	0.77041	-0.23227	0.10641	0.024264	0.88012	0.29007	0.025759
C2_01070W	-	-0.26175	1.37e-05	-0.47451	4.26e-05	0.18225	0.014332	0.39082	0.00021938
C2_01090C	ERG28	-0.061795	0.41823	0.25424	0.027435	0.19813	0.013747	-0.13521	0.18755
C2_01110C	BCY1	0.36603	3.77e-16	0.042631	0.5816	0.1104	0.040969	0.4199	3.5977e-12
C2_01120W	KAR2	-0.062602	0.15329	-0.25658	0.0031164	-0.16895	0.00038841	0.012727	0.89264
C2_01130W	NOT3	-0.14965	0.0051449	-0.40136	6.08e-08	-0.05821	0.3696	0.18078	0.017727
C2_01140C	-	0.20384	0.48236	0.21032	0.2976	0.10823	0.42142	0.11506	0.85324
C2_01150W	PEX12	0.10247	0.38568	0.31598	0.0068562	0.25656	0.02897	0.031452	0.80151
C2_01160W	-	0.19084	0.0038502	-0.16648	0.088638	0.30114	6.768e-05	0.65017	6.4097e-19
C2_01170C	-	-0.18586	0.0047931	-0.34606	4.15e-05	0.016828	0.84729	0.16453	0.075742
C2_01180W	COX17	-0.48977	2.86e-06	0.020048	0.89104	0.084524	0.50354	-0.44618	9.592e-05
C2_01190C	-	0.11635	0.37841	0.0067112	0.97265	0.23319	0.086267	0.33728	0.0083392
C2_01200C	REG1	-0.030403	0.63259	0.33014	8.09e-07	-0.0093745	0.90328	-0.38684	1.7161e-09
C2_01210C	HNM1	0.0076478	0.95742	0.12081	0.31256	0.32118	0.00030383	0.19451	0.16765
C2_01220W	-	-0.086184	0.16165	-0.10139	0.43317	0.065454	0.3481	0.067244	0.60301
C2_01230W	-	0.1034	0.41806	-0.016701	0.92249	0.0040843	0.97907	0.11189	0.38274
C2_01240C	-	-0.0036231	0.9801	0.07295	0.58646	0.14431	0.21191	0.054761	0.65597
C2_01250W	-	0.062803	0.62092	0.35613	0.00067195	0.047891	0.71813	-0.26268	0.016592
C2_01260W	-	-0.11957	0.23343	-0.26341	0.041253	-0.011706	0.92775	0.12111	0.38315
C2_01270W	CHA1	-0.75489	2.54e-08	-0.13879	0.5403	-0.81202	7.4976e-13	-1.4397	3.2444e-12
C2_01300C	MNN24	-0.01341	0.85788	0.0082679	0.94353	-0.1972	0.0010818	-0.23441	0.00573
C2_01310W	-	0.52829	3.87e-11	0.33273	0.0014034	-0.87541	8.4208e-30	-0.70431	7.8996e-13
C2_01320W	-	-0.070738	0.41808	0.095968	0.30272	0.22578	0.0063867	0.046055	0.59514
C2_01330C	SIR2	0.61527	1.15e-25	0.33961	1.13e-05	-0.16512	0.025467	0.094302	0.20185
C2_01340W	-	0.19071	0.00019221	0.12387	0.20358	0.025926	0.68775	0.076639	0.4616
C2_01350C	SNX4	0.43466	3.33e-11	0.3834	0.00035495	-0.26186	0.00047418	-0.23181	0.026722
C2_01360C	DCW1	-0.11342	0.063066	-0.21517	0.0087974	0.0022456	0.97584	0.090255	0.32598
C2_01370C	-	-0.19843	0.011198	-0.41163	3.58e-05	-0.010146	0.9163	0.19206	0.10698
C2_01380W	PLB4.5	-0.37278	0.00024915	-0.13368	0.76519	-0.79064	2.6581e-05	-0.79147	0.10231
C2_01390W	-	0.21404	0.00032053	-0.16312	0.056514	0.36635	1.6961e-08	0.73371	7.7888e-25
C2_01400C	ESC4	-0.065098	0.49667	-0.14023	0.42179	0.18415	0.035091	0.24808	0.13257
C2_01410C	CLB2	-0.38187	1.07e-10	0.10642	0.48474	-0.41784	7.1493e-13	-0.91829	7.4765e-13
C2_01420C	-	-0.28858	0.0016854	-0.19054	0.061979	-0.15263	0.10331	-0.26781	0.012465
C2_01430W	APT1	-0.34601	7.93e-08	-0.61598	9.18e-14	0.20508	0.0031858	0.46564	2.7409e-08
C2_01440C	-	0.11321	0.19276	0.10937	0.31279	-0.18782	0.032478	-0.20174	0.032815
C2_01450C	-	0.24305	0.43142	0.56208	0.10389	0.72935	0.013822	0.56374	0.058352
C2_01460C	-	-0.3952	0.2759	0.19092	0.64693	0.14843	0.67636	-0.66912	0.2476
C2_01470W	SRB9	0.022609	0.80293	-0.070803	0.60427	-0.070287	0.4232	0.0093198	0.9437
C2_01480W	SPT5	-0.019393	0.74193	-0.018627	0.80939	-0.004224	0.95475	-0.01985	0.76361
C2_01490C	-	0.063794	0.5577	0.10478	0.28973	-0.18002	0.057667	-0.23863	0.014886
C2_01500W	-	0.11862	0.76049	0.4353	0.2378	0.17246	0.57154	-0.089481	0.88965
C2_01510C	-	-0.039913	0.77213	0.1358	0.21452	-0.30063	0.0040072	-0.49927	2.4472e-06
C2_01520W	PPE1	0.16643	0.1206	0.014735	0.92573	-0.19173	0.092282	-0.056307	0.67275
C2_01530C	-	0.074086	0.22789	0.15993	0.37034	0.18617	0.0090002	0.078349	0.66116
C2_01540W	-	1.5263	1.9e-10	0.39831	0.3127	0.089055	0.79144	0.97451	0.032986
C2_01550W	SMP2	0.37629	1.39e-08	0.52964	0.00027163	0.13252	0.13211	-0.0525	0.75422
C2_01560W	BMT5	-0.040315	0.60414	0.31039	0.00091351	-0.09575	0.19997	-0.4647	1.3434e-07
C2_01570W	-	0.0069947	0.97543	-0.026885	0.89675	0.14078	0.4073	0.16663	0.38997
C2_01580W	REX2	-0.13215	0.19224	-0.52664	0.0001887	0.38116	0.00058687	0.78446	5.6075e-13
C2_01590W	COX13	0.0062317	0.93038	-0.20794	0.10209	-0.13326	0.016771	0.069901	0.61411
C2_01600C	CDC55	0.034967	0.56439	0.21069	0.013492	0.12323	0.061549	-0.068419	0.38645
C2_01610C	RPS26A	-0.24859	2.18e-06	-0.63238	5.48e-11	0.056178	0.45011	0.4338	7.7315e-07
C2_01620W	COX4	0.08624	0.098949	-0.3357	1.56e-05	-0.0084262	0.90764	0.40086	9.6565e-08
C2_01630W	-	0.23017	0.54408	-0.68174	0.040556	-0.81868	0.0046162	0.041668	0.93187
C2_01640W	SLA1	0.37211	3.19e-14	-0.15105	0.065165	0.2012	0.001821	0.71367	1.3971e-36
C2_01650W	-	0.61498	0.033033	0.71306	0.013628	-0.0022123	0.99475	-0.10631	0.7662
C2_01660C	-	0.19407	0.075792	0.59886	1.12e-10	-0.65187	3.5784e-12	-1.0867	7.2511e-30
C2_01670C	STT3	-0.04314	0.4403	-0.16216	0.017876	-0.16164	0.0027252	-0.057415	0.38626
C2_01680C	-	0.096773	0.3516	0.13615	0.23658	0.063816	0.59669	0.01003	0.93153
C2_01690W	-	0.21182	0.00026224	0.0053293	0.97417	-0.19273	0.0033012	-0.0011776	0.99366
C2_01700C	HAP42	0.084273	0.37818	0.57005	1.22e-05	0.20937	0.027801	-0.30193	0.019776
C2_01710W	HSK3	-0.0094264	0.96563	0.84157	3.8e-10	-0.17496	0.27835	-1.0663	2.2721e-14
C2_01720C	-	-0.14765	0.09748	0.11768	0.3033	-0.1131	0.23157	-0.39673	8.2983e-05
C2_01730W	-	-0.20681	0.23509	0.019751	0.91361	-0.30568	0.040942	-0.56632	0.00057944
C2_01740C	-	-0.2566	0.00046503	-0.45979	7.44e-05	0.30647	0.00024198	0.50581	1.0183e-06
C2_01750C	-	0.01626	0.89303	0.51216	0.0020748	-0.35827	4.496e-05	-0.88525	1.0176e-07
C2_01760C	-	0.2971	0.067432	0.082581	0.67962	-0.094055	0.63207	0.10839	0.56149
C2_01780W	MSB2	-0.35584	6.27e-10	-0.26996	0.010964	-0.19846	0.0079657	-0.29735	0.00085027
C2_01800W	-	0.35649	0.066745	-0.012042	0.97315	0.49953	0.023867	0.92506	5.8463e-05
C2_01820C	-	-0.14784	0.13322	-0.11272	0.29603	-0.012844	0.91882	-0.063381	0.57981
C2_01830W	PRP39	-0.2412	0.02061	-0.15878	0.19712	0.12529	0.2608	0.030008	0.83972
C2_01840C	RAD7	0.0079173	0.93777	0.36098	5.86e-05	-0.12199	0.15661	-0.49476	2.6284e-10
C2_01850W	RAD23	-0.13412	0.0074378	-0.30857	0.00046466	-0.15294	0.0068551	0.0094187	0.92392
C2_01860C	-	0.073174	0.58582	-0.092997	0.47441	-0.0054056	0.97366	0.14835	0.23768
C2_01870C	-	-0.24986	0.015695	-0.027365	0.8656	0.16342	0.14255	-0.072684	0.62634
C2_01880C	ZCF6	-0.021273	0.90788	-0.13774	0.5285	0.25125	0.10391	0.36629	0.055396
C2_01890W	CTF1	0.61243	7.41e-18	-0.072434	0.54874	0.43395	3.3753e-07	1.115	4.4491e-39
C2_01900C	-	-0.072515	0.42857	-0.09956	0.38919	0.0038767	0.97385	0.016901	0.88796
C2_01910W	-	-0.15302	0.19227	-0.16651	0.36362	0.24377	0.034885	0.25081	0.15341
C2_01920C	-	0.27707	0.00048935	0.47492	0.019227	-0.31646	0.00066924	-0.55585	0.0050594
C2_01930C	-	0.31428	1.65e-10	0.27886	0.031567	0.28717	1.2232e-07	0.29946	0.016091
C2_01950C	AMN1	0.12138	0.096819	0.012486	0.95239	0.10219	0.25743	0.19439	0.25629
C2_01960C	-	-0.17171	0.30101	0.34988	0.033115	0.1064	0.5626	-0.44142	0.0042662
C2_01970C	ROD1	0.1519	0.015501	-0.3312	0.019305	0.49831	1.1811e-14	0.97255	3.845e-14
C2_01980C	SRD1	0.30517	1.7e-06	0.024017	0.84068	0.1287	0.095177	0.39623	5.3923e-06
C2_01990C	FAB1	0.2237	0.00021566	0.65352	4.31e-11	-0.032543	0.74942	-0.48763	1.3574e-10
C2_02000W	-	-0.012576	0.85222	-0.081005	0.22249	-0.19257	0.00033125	-0.13961	0.021431
C2_02010C	CHT4	0.10997	0.40055	0.27612	0.056457	-0.14431	0.26754	-0.33275	0.018529
C2_02020W	-	-0.014539	0.85157	-0.085382	0.28018	-0.053107	0.47638	0.0029335	0.97198
C2_02030W	ARO3	0.11122	0.098008	-0.29697	0.04181	-0.63115	2.5405e-26	-0.22725	0.12342
C2_02040W	-	-0.033858	0.70561	0.1506	0.1725	0.13067	0.12189	-0.069483	0.52222
C2_02050C	-	-0.34024	1.03e-07	0.10557	0.58202	-0.18524	0.033703	-0.64513	2.3056e-05
C2_02060C	FMO1	-0.053647	0.90369	-0.023169	0.95868	0.31074	0.31964	0.96899	0.004986
C2_02070W	SPR3	-0.0074331	0.98397	0.099755	0.76077	-0.025459	0.93265	-0.30317	0.6113
C2_02080W	-	-0.39872	0.12678	-0.20369	0.44295	-0.21281	0.40939	-0.47355	0.089669
C2_02090W	-	0.11359	0.15362	-0.014827	0.88644	0.042844	0.66037	0.1579	0.042089
C2_02100W	SNF2	-0.50843	6.35e-21	-0.46131	4.15e-07	-0.20638	0.0011623	-0.26495	0.0029024
C2_02110C	-	0.224	0.21184	0.050158	0.80431	0.064735	0.74126	0.2331	0.26228
C2_02120W	-	-0.18774	0.011751	-0.32714	0.00071209	0.033825	0.71083	0.16119	0.12701
C2_02130C	-	-0.032047	0.93628	1.3047	1.43e-05	0.88694	0.0024873	-0.3602	0.28772
C2_02140C	-	-0.10368	0.81306	0.2363	0.57989	0.18778	0.60072	-0.17221	0.77077
C2_02150C	-	-0.20387	0.0031798	0.14061	0.25503	0.21421	0.0034102	-0.14637	0.22201
C2_02160W	SAM37	-0.16134	0.12099	-0.10876	0.49332	0.40293	8.006e-05	0.3435	0.010019
C2_02170W	-	-0.19058	0.0024007	-0.39827	1.25e-07	-0.3093	3.892e-07	-0.11643	0.15504
C2_02180W	-	0.28381	0.00072525	-0.11352	0.372	-0.48347	2.7385e-10	-0.10105	0.45612
C2_02190C	-	-0.10046	0.41587	-0.22556	0.086998	-0.072786	0.58986	0.038788	0.78785
C2_02200W	ZRC1	-0.17645	0.00081455	-0.29897	0.001755	-0.22926	0.0012022	-0.11992	0.077112
C2_02210C	TLG2	-0.2041	0.093081	0.027204	0.86689	0.024307	0.87505	-0.22462	0.089327
C2_02220C	-	2.5069	5.79e-39	0.33832	0.16134	0.85025	5.3547e-06	3.2723	2.9101e-88
C2_02230C	-	-0.28147	0.45122	-0.12093	0.72677	0.12439	0.63525	0.51111	0.34282
C2_02240C	HEX3	0.3617	9.18e-09	0.26466	0.0059711	-0.049349	0.58003	0.030488	0.77068
C2_02250C	OPI1	0.11501	0.21859	0.16467	0.21144	-0.044113	0.7137	-0.11215	0.32897
C2_02260W	-	-0.037411	0.72142	-0.24347	0.016533	-0.4484	4.4451e-07	-0.26255	0.00057484
C2_02270C	-	-0.40524	5.23e-06	-0.33046	0.00084291	0.078566	0.42793	-0.010984	0.93536
C2_02280W	-	-0.13483	0.14781	-0.13389	0.27719	0.23055	0.0089298	0.21765	0.07518
C2_02290C	-	0.27807	0.065704	0.36013	0.078265	0.4699	0.0044366	0.38361	0.036765
C2_02300W	-	-0.13092	0.48037	-0.052562	0.78961	-0.053162	0.78688	-0.15205	0.41495
C2_02310W	-	-0.015134	0.87115	-0.17054	0.063218	-0.1205	0.12884	0.020852	0.84019
C2_02320C	CPR3	0.26978	0.00049366	-0.23361	0.020249	0.32778	7.959e-08	0.81771	2.6373e-12
C2_02330W	-	0.22858	0.38837	0.040573	0.90143	-0.087288	0.65987	0.12454	0.8458
C2_02340C	ENT3	0.29595	1.57e-10	-0.0032012	0.97315	-0.40506	1.9917e-15	-0.12199	0.051886
C2_02350C	SAC3	-0.07409	0.26492	-0.15983	0.059056	0.17717	0.0090796	0.25044	0.000599
C2_02360C	-	0.0048677	0.98255	-0.1081	0.61	-0.15718	0.40469	-0.062469	0.75247
C2_02370C	HOM2	0.015954	0.80148	-0.5018	1.91e-13	0.071484	0.25631	0.57817	2.484e-23
C2_02380W	POB3	-0.21316	1.87e-05	-0.2373	0.01563	-0.10649	0.078164	-0.094426	0.35219
C2_02390W	-	-0.69275	1.68e-05	1.1752	5.28e-05	-1.3271	3.1442e-40	-3.1226	1.2574e-18
C2_02400W	ECM3	0.071533	0.58023	0.035991	0.81765	-0.27322	0.0085242	-0.25617	0.068978
C2_02410W	-	0.97257	3.68e-64	0.04567	0.58485	0.13016	0.066871	1.0471	1.8315e-53
C2_02420C	-	-0.19143	0.0068758	-0.32955	4.92e-05	0.58433	7.0711e-21	0.71176	1.6953e-15
C2_02430W	UTP21	-0.3547	5.25e-08	-0.61014	8.62e-12	0.13453	0.043076	0.37999	0.00013793
C2_02440W	-	0.15415	0.031041	0.085144	0.42922	-0.13322	0.12397	-0.080815	0.34196
C2_02450C	UTP22	-0.5029	3.04e-21	-0.63932	7.07e-14	0.047907	0.53505	0.17571	0.028677
C2_02460W	ERG7	-0.0047636	0.95178	0.3928	0.00080563	-0.2232	0.0012449	-0.64357	2.0737e-10
C2_02470C	ATO7	-0.11254	0.45527	0.06886	0.61185	0.088994	0.47177	-0.15868	0.58054
C2_02490C	-	0.056448	0.42837	-0.39402	5.16e-07	0.021986	0.80425	0.46132	2.5922e-11
C2_02500W	-	-0.084405	0.41459	-0.14665	0.22486	-0.15042	0.14611	-0.10442	0.34405
C2_02510W	PRS1	-0.087381	0.21129	-0.64746	1.49e-20	0.046572	0.5252	0.59496	1.1398e-13
C2_02520W	-	-0.18177	0.064387	-0.08392	0.5686	0.078497	0.51087	-0.032556	0.81858
C2_02530W	-	-0.22214	0.48639	0.23667	0.57638	-0.061626	0.86413	-0.79803	0.15991
C2_02540W	-	-0.32613	2.53e-08	-0.58304	2.26e-13	0.11007	0.11503	0.35666	3.8533e-06
C2_02550C	-	0.15503	0.25591	0.27954	0.19522	0.71597	1.6824e-07	0.58045	0.0021022
C2_02560W	-	0.13109	0.65995	0.084729	0.82209	-0.071731	0.78307	-0.035455	0.95399
C2_02570W	-	0.52832	0.006142	0.16932	0.34781	-0.92127	1.9252e-08	-0.60276	0.0017674
C2_02580W	-	0.3116	0.030317	-0.96625	2.01e-06	0.017073	0.93571	1.3432	6.2435e-12
C2_02590W	ZRT2	-0.2416	1.53e-05	-1.1478	1.29e-44	-0.61816	8.672e-22	0.27965	1.054e-05
C2_02600C	FGR22	0.94294	4.07e-15	0.70204	0.0045403	1.3939	4.2915e-14	1.6988	1.6877e-30
C2_02610C	HGT20	-0.18715	0.44267	0.2022	0.4527	-0.39737	0.05781	-0.85312	0.00089903
C2_02620W	-	0.20935	0.00058034	0.12088	0.11068	-0.024905	0.76324	0.048599	0.53327
C2_02630W	-	0.14398	0.14174	-0.10766	0.37671	0.060275	0.60938	0.301	0.0039957
C2_02640C	BNA32	0.049741	0.88905	0.41383	0.26592	1.1166	6.9054e-05	0.98096	0.0036758
C2_02660W	-	-0.031418	0.8069	-0.051672	0.71871	-0.14768	0.21329	-0.14502	0.17304
C2_02670C	-	0.24853	0.029804	0.2131	0.16775	0.057915	0.70585	0.078197	0.59443
C2_02680W	PDR17	-0.14342	0.042578	-0.22646	0.010774	-0.072093	0.32528	-0.0026826	0.98216
C2_02690W	SER2	-0.49938	8.38e-15	-0.60949	7.64e-10	-0.29436	2.6834e-05	-0.19375	0.051048
C2_02700C	-	0.1507	0.16331	0.084306	0.57101	0.43812	0.00010292	0.50211	2.0737e-06
C2_02710C	-	-0.18898	0.0080134	-0.36062	0.00032465	-0.035856	0.70324	0.12433	0.22588
C2_02720W	-	-0.14812	0.0052951	-0.089097	0.2268	-0.23443	1.4872e-05	-0.3091	1.6816e-06
C2_02730W	-	0.10571	0.12732	0.19148	0.038603	0.17359	0.015416	0.073175	0.43629
C2_02740C	HPT1	-0.31095	1.3e-07	-0.57219	1.35e-13	0.33746	3.5532e-08	0.58908	1.1757e-14
C2_02750C	-	-0.06202	0.86899	0.9129	0.0065288	0.41971	0.17179	-0.68714	0.084215
C2_02760W	LHS1	0.13723	0.0059711	-0.11874	0.12985	-0.29431	2.336e-09	-0.053154	0.50807
C2_02770W	-	0.076356	0.20259	0.076603	0.27867	-0.043625	0.52801	-0.059133	0.39721
C2_02780C	BUB2	0.084327	0.60559	-0.069945	0.66691	-0.51015	1.6489e-05	-0.37792	0.018207
C2_02790C	-	1.8438	5.51e-11	0.051011	0.90734	0.095541	0.80483	2.1179	1.0232e-07
C2_02800W	-	-0.16441	0.045879	-0.25004	0.0097532	-0.02378	0.82186	0.048481	0.6519
C2_02810C	NCB2	-0.22637	0.012002	-0.29387	0.0018486	-0.20909	0.021278	-0.15868	0.1017
C2_02820C	-	0.17079	0.056393	-0.11181	0.35366	0.22252	0.022777	0.49743	1.2965e-07
C2_02830C	SGT2	-0.0076227	0.91163	-0.010023	0.93809	-0.21261	0.00014597	-0.2249	0.01777
C2_02840C	-	-0.11632	0.18646	0.085056	0.44205	-0.0066863	0.95743	-0.22479	0.014304
C2_02850W	UGA6	-0.87998	0.0087195	1.6534	3.76e-17	-1.4729	1.276e-09	-4.8163	1.1751e-79
C2_02860W	SUR2	-0.60428	1.66e-22	0.76564	2.33e-12	-0.68618	2.3748e-23	-2.0882	6.7709e-102
C2_02870W	-	-0.10564	0.26795	-0.27629	0.0023714	-0.19148	0.022598	-0.036098	0.7684
C2_02880C	EBP7	0.39694	1.37e-07	-0.34675	0.0032039	1.0417	1.4076e-33	1.7959	1.3789e-81
C2_02890W	SCT2	0.045872	0.55352	0.2974	0.045521	-0.01703	0.86623	-0.29147	0.036972
C2_02900W	ERI1	0.098491	0.49274	0.22535	0.10787	-0.33111	0.0077117	-0.48468	0.00021012
C2_02910W	-	0.60159	0.093901	2.6299	8.32e-24	-0.26836	0.44669	-2.5707	1.4949e-21
C2_02920W	-	0.36141	5.88e-06	0.52563	8.78e-07	-0.14578	0.093943	-0.33079	0.0038876
C2_02930C	-	-0.29321	1.82e-07	0.078087	0.6281	0.032672	0.71197	-0.35352	0.0049606
C2_02940W	MET1	0.31539	0.0010792	0.24095	0.092459	0.7466	3.8411e-12	0.82194	5.6012e-13
C2_02950W	BNA31	0.64901	2.21e-08	0.10336	0.61088	0.66561	1.689e-06	1.2288	1.476e-17
C2_02960C	-	0.038083	0.72256	-0.085139	0.55026	-0.14601	0.1555	-0.036857	0.77858
C2_02970C	ALD5	0.69218	4.75e-27	0.45198	0.0097923	0.7946	0.0002366	1.1335	3.1828e-49
C2_02980C	DLD1	0.14925	0.064615	0.33581	0.0033892	-0.32306	0.0001754	-0.53286	3.0207e-08
C2_02990C	HYU1	0.23434	3.03e-05	0.20126	0.016495	0.10978	0.11285	0.12734	0.11454
C2_03000C	-	-0.091566	0.32479	-0.48232	2.69e-05	-0.13628	0.13372	0.24654	0.038728
C2_03010C	RNR21	-0.25711	5.97e-07	-0.22747	0.11215	-0.31898	2.6291e-10	-0.35359	0.010831
C2_03020C	-	0.42284	1.26e-10	0.32757	0.40386	0.046631	0.60945	-0.0379	0.93601
C2_03030W	LIG4	0.044829	0.66065	0.70373	3.86e-05	0.34406	4.5828e-05	-0.358	0.049972
C2_03040W	PLC2	0.41934	2.06e-06	-0.11944	0.41471	0.40453	6.4536e-05	0.94146	1.1582e-16
C2_03050W	SHE9	0.24525	0.0079727	-0.23734	0.047074	0.14453	0.16583	0.61925	5.4583e-08
C2_03060W	PR26	0.017482	0.78838	0.11526	0.12232	0.055101	0.41262	-0.057904	0.38383
C2_03070C	SMP3	0.17244	0.14002	-0.3328	0.0018817	-0.94464	3.8654e-23	-0.46545	1.2299e-05
C2_03080W	IDH2	0.32521	5.94e-16	-0.61549	6.26e-10	0.073579	0.20257	1.0057	1.2218e-26
C2_03090C	ADE8	-0.36312	9.95e-09	-0.4648	5.16e-08	-0.18598	0.0048458	-0.096939	0.32077
C2_03100W	EFT2	-0.081662	0.13125	-0.39626	3.63e-07	-0.18472	0.00043912	0.11767	0.1539
C2_03110W	-	-0.44431	0.21767	0.67386	NA	-0.4128	0.21034	-2.4339	NA
C2_03120W	AMO1	2.1551	9.94e-18	0.52843	0.059314	0.15626	0.52965	2.075	3.4382e-17
C2_03130W	-	-0.1882	0.015399	-0.48751	5.29e-06	-0.10553	0.27595	0.18484	0.05058
C2_03140C	-	0.57579	2.94e-13	0.20158	0.011944	-0.19159	0.032957	0.16915	0.046967
C2_03150C	-	0.46979	9.46e-09	0.36881	0.0038463	0.52734	3.3576e-07	0.62125	1.7188e-10
C2_03160C	RNR1	-0.20602	0.00046082	-0.12418	0.26147	-0.067888	0.34037	-0.16327	0.12214
C2_03170W	-	0.57747	6.12e-06	0.37842	0.14764	0.13188	0.4985	0.27949	0.26019
C2_03180C	TOM1	-0.11174	0.040545	-0.043843	0.60496	-0.065883	0.29954	-0.14901	0.037159
C2_03200W	PRP3	0.14902	0.14019	0.11692	0.3889	0.13254	0.26026	0.15178	0.17453
C2_03210W	-	0.47936	3.08e-11	0.040424	0.86756	1.0363	1.0566e-22	1.4633	1.5925e-20
C2_03220C	STP4	0.28346	0.049973	0.77899	0.00047604	0.18139	0.27001	-0.38095	0.11814
C2_03230C	FEN12	-0.2423	2.94e-05	-0.43741	2.18e-07	-0.25313	1.0379e-05	-0.070137	0.48805
C2_03240C	ROM2	-0.27841	1.5e-07	-0.031761	0.80423	-0.14794	0.0083993	-0.40858	5.2299e-05
C2_03250W	AVT7	0.27836	5.99e-05	0.19264	0.023205	-0.26489	0.00031007	-0.19651	0.016271
C2_03260W	-	0.11891	0.19249	0.12195	0.24556	0.10758	0.27397	0.091068	0.38697
C2_03270W	GPM1	-0.35839	1.97e-08	0.042609	0.84697	-0.16411	0.049116	-0.57439	0.00054909
C2_03280W	NSP1	0.30036	1.8e-10	-0.083138	0.28246	0.018537	0.79518	0.38841	8.5986e-11
C2_03290W	-	0.68845	2.36e-11	0.54521	4.81e-05	0.43893	0.00065307	0.57888	9.5001e-07
C2_03300W	HEM2	0.13162	0.043738	-0.20926	0.0066987	-0.11583	0.1168	0.21147	0.0016163
C2_03310C	VPS20	0.32632	0.0019707	-0.075941	0.56382	0.017545	0.90357	0.41039	0.0004897
C2_03320W	CHK1	0.33077	0.00046964	0.44091	4.36e-07	-0.21217	0.037448	-0.34071	0.00015815
C2_03330C	HOG1	0.19909	0.00056879	-0.22972	0.0017471	-0.18973	0.0019752	0.22505	0.0020111
C2_03340W	-	-0.024259	0.80104	-0.087124	0.4391	-0.075824	0.40802	-0.027585	0.80926
C2_03350W	PGA17	-0.87255	0.0084136	-0.24498	0.54866	0.1581	0.66879	-0.51501	0.20587
C2_03360W	-	0.48488	1.89e-26	0.15302	0.066761	0.26259	3.5155e-06	0.58059	8.4209e-19
C2_03370W	THI20	-0.13826	0.54062	0.28128	0.13444	-0.3982	0.037789	-0.886	1.302e-07
C2_03380W	PAN1	0.20825	2.83e-05	0.1231	0.31611	-0.041316	0.55402	0.026907	0.83285
C2_03390C	HSP78	0.67827	1.82e-44	0.4937	1.15e-05	0.04812	0.52314	0.20764	0.062969
C2_03400C	DFG16	-0.064066	0.49048	0.17109	0.047564	-0.053817	0.55283	-0.30559	0.0012769
C2_03410W	-	-0.095005	0.14507	-0.16244	0.019895	-0.075528	0.27059	-0.022982	0.79076
C2_03420C	-	0.05911	0.54853	0.21054	0.02391	0.076989	0.46804	-0.089539	0.31029
C2_03430W	NBN1	-0.089315	0.48984	-0.097091	0.42832	-0.07993	0.52842	-0.089036	0.51001
C2_03440W	PGA33	-0.0017517	0.98671	0.10513	0.29386	-0.25733	0.00047621	-0.38096	0.00021701
C2_03450W	-	0.056574	0.57217	-0.28918	0.0029299	0.10937	0.24167	0.44455	1.3361e-05
C2_03460C	-	0.010113	0.91867	-0.039496	0.74639	-0.048422	0.63375	-0.012937	0.89393
C2_03470C	COX6	0.01039	0.86407	-0.1616	0.10156	-0.2677	5.1407e-08	-0.10924	0.26147
C2_03480C	-	-0.17377	0.63924	-0.3859	0.30306	0.086637	0.81949	0.38408	0.36677
C2_03490C	-	0.18931	0.11671	-0.045884	0.86375	0.0080949	0.96266	0.22805	0.33656
C2_03500W	-	0.34667	2.23e-07	0.21192	0.01311	0.07278	0.39589	0.19346	0.023426
C2_03520C	ADAEC	0.55865	1.48e-23	0.15332	0.19939	0.97145	1.5885e-45	1.367	2.7375e-51
C2_03530W	-	0.16135	0.0067365	0.17974	0.01525	0.23154	0.00033405	0.19957	0.002648
C2_03540W	RAD32	0.10656	0.26387	-0.092413	0.48575	0.2696	0.0045873	0.46049	1.1937e-05
C2_03550C	-	0.091358	0.22588	-0.0015977	0.98945	0.06939	0.4449	0.14863	0.097056
C2_03560C	-	-0.21358	0.00094779	-0.36984	4.08e-07	0.29836	7.3576e-07	0.44238	8.3926e-08
C2_03570C	-	0.23715	0.11229	0.089452	0.58328	0.074463	0.67883	0.21573	0.13935
C2_03580W	-	0.21708	0.49449	0.37225	0.19308	-0.19926	0.52489	-0.41599	0.17076
C2_03590C	CAP4	0.16338	0.083469	0.15225	0.13319	-0.17818	0.059651	-0.18431	0.071166
C2_03600W	BMT8	0.43463	1.71e-06	0.019359	0.86347	-0.32759	0.00080474	0.071534	0.44344
C2_03610W	FMO2	0.17157	0.23372	-0.088396	0.52988	-0.69303	4.694e-10	-0.45729	0.0013443
C2_03620W	IFK2	0.28668	0.0047123	0.27994	0.0023561	-0.58454	5.5704e-11	-0.59962	2.7431e-09
C2_03630W	-	0.10307	0.75612	0.16825	0.69458	-0.27653	0.3076	-0.84271	0.13142
C2_03640W	UGA11	0.73601	9.59e-15	-0.33344	0.0042365	-0.64507	1.192e-10	0.41001	0.00020712
C2_03670W	SAP99	0.63043	0.0057114	0.73621	0.0011412	-0.64622	0.0032071	-0.83223	0.00078322
C2_03680W	SAP98	0.60957	2.44e-07	0.1535	0.37891	-0.5065	0.00018766	-0.07919	0.60476
C2_03690C	MNN42	0.46342	0.028817	0.20505	0.59574	0.9871	0.00013126	1.4317	8.4792e-09
C2_03700W	-	0.40912	2.88e-05	-0.20783	0.25897	-0.3076	0.0043303	0.29999	0.081062
C2_03710W	MNN41	1.2045	0.00024281	1.1431	0.001525	-0.24758	0.33686	-0.40052	0.43235
C2_03720W	PGA16	0.084436	0.52463	0.023767	0.86731	#N/A	#N/A	0.10119	0.77321
C2_03750W	YIM1	0.79269	5.97e-55	-0.17371	0.10985	0.69535	3.1891e-22	1.6608	6.2041e-133
C2_03760C	-	0.12218	0.082979	0.21907	0.0069306	-0.011485	0.90399	-0.12461	0.12534
C2_03770C	STE11	-0.29748	7.62e-08	-0.0046874	0.97532	-0.11809	0.066	-0.42461	0.00010167
C2_03780C	-	0.1708	0.013028	-0.14525	0.16039	-0.21631	0.003689	0.085379	0.38849
C2_03790C	ASR3	0.47213	2.66e-18	-0.18091	0.58856	-0.39296	0.015819	0.24913	0.25439
C2_03800C	-	-0.052619	0.43614	-0.12356	0.19796	-0.28727	5.6433e-06	-0.23175	0.0044422
C2_03810C	RPL21A	-0.23601	1.3e-07	-0.61832	1.8e-17	0.031498	0.65514	0.40389	2.4719e-12
C2_03820C	RPS9B	-0.19645	2.79e-05	-0.48846	1.21e-07	-0.11081	0.077189	0.17213	0.04396
C2_03830W	-	-0.065545	0.39759	-0.29803	0.0029438	-0.033648	0.73747	0.18764	0.018148
C2_03840C	INO4	0.40016	4.99e-05	0.262	0.033414	0.095351	0.44213	0.22018	0.07847
C2_03870W	GNA1	-0.2633	0.00063276	-0.38262	0.00010545	-0.01726	0.8672	0.090322	0.42883
C2_03880C	-	-0.05728	0.82305	-0.074369	0.74487	0.22195	0.2737	0.23426	0.36436
C2_03890W	-	-0.38823	0.0048902	-0.081858	0.60862	-0.35178	0.0054224	-0.6903	1.1508e-06
C2_03900C	-	-0.12468	0.081388	-0.20968	0.016909	0.01612	0.85733	0.08768	0.38161
C2_03910C	-	0.027801	0.75596	0.032765	0.76959	0.27054	0.00035639	0.25333	0.0023443
C2_03920C	GPI13	-0.22831	0.00041891	-0.22158	0.013741	0.053593	0.50712	0.033467	0.75041
C2_03930C	SNF6	-0.23675	0.0026644	-0.23286	0.0070968	-0.26958	0.0007756	-0.29159	0.00019819
C2_03940C	SCH9	-0.17949	0.021182	-0.20104	0.022053	0.0090102	0.93215	0.016224	0.8789
C2_03950W	-	-0.34642	1.49e-08	-0.51314	1.88e-14	0.19251	0.0037817	0.34693	3.6262e-07
C2_03960W	RPL39	-0.27897	0.026154	-0.5025	2.04e-07	0.38918	6.6727e-09	0.59694	3.8169e-08
C2_03970W	-	0.48545	6.34e-06	0.12714	0.50578	0.2	0.13764	0.54747	0.00041527
C2_03980C	MED1	-0.17949	0.019307	-0.24846	0.026697	-0.10688	0.21122	-0.050197	0.69349
C2_03990W	GCD7	-0.20257	0.00088158	-0.28214	9.09e-05	-0.038404	0.60915	0.027071	0.76495
C2_04000C	-	0.13406	0.62285	1.191	0.00040318	0.066811	0.64439	-1.5107	0.0047413
C2_04010C	HSP21	2.0804	6.18e-19	1.4366	NA	0.68506	0.030424	-0.78717	0.14914
C2_04020C	SDS22	0.070228	0.4019	0.18043	0.015034	-0.28816	2.8685e-05	-0.41588	1.7532e-07
C2_04030C	ACP12	-0.042793	0.54908	-0.29683	0.0029214	-0.030115	0.72859	0.21256	0.020259
C2_04040C	DCK2	-0.028903	0.75091	0.13645	0.1952	0.28349	0.000179	0.10429	0.3196
C2_04050C	DCK1	0.12611	0.012865	0.12023	0.12941	-0.46367	9.4929e-19	-0.47533	1.1815e-13
C2_04060C	SSY1	0.32446	0.00079416	0.42887	4.21e-05	0.13139	0.27556	0.013593	0.90682
C2_04080W	-	-0.2877	0.00010245	-0.52862	1.87e-08	0.063333	0.42244	0.29345	0.009327
C2_04090W	-	-0.22147	0.56766	0.44947	0.23656	-0.42479	0.20784	-1.5631	0.0016963
C2_04100W	-	0.21818	0.02039	0.062597	0.72695	0.21588	0.061147	0.36179	0.0043444
C2_04110W	-	0.27747	0.28152	1.4807	1.66e-15	-0.49046	0.031005	-1.8075	1.5103e-19
C2_04120C	-	-0.073887	0.41957	-0.50891	2.27e-06	0.30342	0.00028624	0.73419	6.2084e-13
C2_04130W	-	0.0032582	0.97877	-0.18406	0.05062	0.042211	0.65067	0.21654	0.047261
C2_04140W	CHS5	0.12324	0.013502	0.11601	0.11423	-0.11791	0.041115	-0.12667	0.0443
C2_04150C	VMA7	0.10016	0.13487	0.026041	0.84598	0.12914	0.097071	0.18911	0.054389
C2_04160W	-	-0.16621	0.043847	-0.30903	0.00047466	-0.042322	0.66662	0.086654	0.38626
C2_04170C	-	-0.055563	0.34652	-0.43199	5.36e-05	-0.24573	8.4524e-06	0.1223	0.29534
C2_04180C	-	0.097721	0.23056	-0.38579	1.3e-05	-0.10176	0.24993	0.37046	9.1108e-06
C2_04190C	UGA1	0.85661	3.71e-40	0.8926	6.02e-12	0.27668	0.00061766	0.20302	0.1396
C2_04200W	TBF1	-0.3822	7.18e-08	-0.57714	6.4e-10	0.06252	0.50047	0.24782	0.0081661
C2_04210W	STE4	0.21228	0.078421	0.1277	0.34536	-0.204	0.11528	-0.13911	0.24391
C2_04220C	TAF14	-0.071538	0.21042	-0.23948	0.021111	0.098122	0.10296	0.25391	0.012347
C2_04230W	BAT21	0.13225	0.079859	-0.36123	0.010452	-0.1591	0.087347	0.3277	0.0083673
C2_04240C	HYM1	0.054446	0.59755	-0.068943	0.52038	-0.19307	0.029043	-0.085849	0.41274
C2_04250W	VPS36	-0.17005	0.080102	0.31892	0.00096881	0.35753	0.0001337	-0.14535	0.15902
C2_04260W	SSN3	-0.099705	0.39569	0.15493	0.14957	-0.12638	0.2315	-0.39925	0.00069071
C2_04270W	CAK1	0.009236	0.92938	0.037008	0.71331	-0.10859	0.19238	-0.15257	0.075191
C2_04280W	-	0.26804	0.13385	0.58147	0.0020829	0.16427	0.45423	-0.1694	0.32075
C2_04290W	RIM11	-0.12167	0.71679	-0.27483	0.43897	0.64444	0.016217	0.90719	0.014632
C2_04300C	-	-0.34826	4.94e-06	0.19749	0.32599	-0.0035555	0.97412	-0.56504	0.0024339
C2_04310W	ERG10	-0.54277	2.43e-34	0.28955	0.078265	-0.57298	2.1827e-18	-1.4185	2.379e-24
C2_04320W	-	0.20589	0.047596	0.1116	0.46055	0.39507	0.00017887	0.48072	0.00021804
C2_04330C	-	0.15871	0.022429	0.093529	0.40178	0.16358	0.049676	0.21578	0.0078899
C2_04340C	-	0.75058	9.84e-14	0.59607	7.22e-06	0.66613	1.7232e-07	0.82771	2.1197e-14
C2_04350C	SUV3	-0.28558	0.00054589	-0.36209	0.0022829	0.094193	0.36518	0.16269	0.15474
C2_04360W	-	-0.26308	0.00075536	-0.27707	0.0041747	-0.097526	0.20899	-0.096992	0.43666
C2_04370W	-	-0.34459	1.16e-10	-0.35283	3.13e-09	0.0080792	0.91725	0.0017346	0.98276
C2_04380C	-	0.2063	0.0027694	0.13501	0.18841	-0.087208	0.25354	-0.032074	0.7866
C2_04390W	-	-0.0074345	0.98403	0.29633	0.14361	-1.116	1.2075e-07	-1.571	6.2969e-11
C2_04400W	-	-0.10363	0.062405	-0.25558	0.0031792	-0.38803	8.7311e-14	-0.24971	0.0036283
C2_04410W	-	0.36012	6.97e-06	0.17903	0.077786	-0.22227	0.013668	-0.058743	0.57545
C2_04420W	IFA4	0.30869	0.10587	1.1403	3.1e-10	0.48013	0.01755	-0.35739	0.056619
C2_04430W	-	0.10392	0.80929	0.34106	0.22435	-1.6286	2.6551e-10	-2.2034	7.095e-11
C2_04440W	-	0.23162	0.15254	0.12334	0.61631	-0.25181	0.14458	-0.17093	0.45404
C2_04450W	-	0.64249	1.42e-08	0.062611	0.80453	-0.32269	0.013672	0.23367	0.28436
C2_04460W	LYS22	1.3328	1.34e-70	-1.6082	4.93e-47	-0.16352	0.12303	2.8007	6.9126e-199
C2_04470W	ADH3	0.86043	3.53e-07	0.15689	0.43317	-0.23639	0.21091	0.46868	0.0287
C2_04480W	-	0.95774	2.11e-29	0.66311	1.27e-06	0.13318	0.323	0.40504	0.00015795
C2_04490W	-	0.26809	4.62e-07	0.13889	0.088988	0.20835	0.00020292	0.32263	3.8177e-05
C2_04500W	-	-0.22437	0.00017717	-0.058898	0.57022	-0.056576	0.46072	-0.2374	0.0051218
C2_04510W	RIM2	-0.3002	0.00016164	-0.35583	3.9e-05	0.13501	0.10803	0.1777	0.076136
C2_04520C	-	-0.10108	0.51933	0.082132	0.60373	0.16951	0.23269	-0.027231	0.88227
C2_04530W	MED8	-0.088897	0.55803	-0.23238	0.098386	0.015799	0.92751	0.14725	0.34688
C2_04540C	GDT1	0.035102	0.63818	-0.35592	9.65e-06	0.47589	6.8922e-13	0.85996	4.3336e-37
C2_04550C	NDH51	0.35049	9.08e-11	-0.24822	0.061878	-0.31714	5.2451e-08	0.27117	0.034025
C2_04560W	KTR2	-0.14263	0.24458	-0.10925	0.43347	0.027702	0.85602	-0.020164	0.88227
C2_04570W	-	-0.23641	0.00011653	-0.47443	1.57e-09	0.12674	0.067506	0.35376	4.4331e-06
C2_04580W	ERG20	0.19573	7.76e-05	0.13464	0.087463	0.077157	0.21242	0.12317	0.083725
C2_04590C	QCR8	0.11183	0.13461	-0.32807	0.0011126	0.047984	0.59054	0.47786	5.3571e-07
C2_04600C	RPL17B	-0.24389	6.73e-09	-0.60163	6.87e-13	0.059441	0.34365	0.40896	2.1038e-08
C2_04610C	-	-0.25117	0.50473	1.1108	0.0012299	-0.093249	0.80541	-2.023	1.1227e-05
C2_04620W	-	-0.033993	0.59559	0.23774	0.0013746	-0.045728	0.52079	-0.33427	2.1608e-07
C2_04640C	SNU114	-0.48152	1.79e-10	-0.17005	0.077498	-0.20786	0.0061445	-0.53681	1.689e-08
C2_04650C	RPB4	-0.47712	1.18e-11	-0.26548	0.0072612	0.05097	0.56166	-0.17428	0.098019
C2_04660C	YAK1	0.58797	3.46e-15	0.62102	9.18e-08	-0.16863	0.055105	-0.22711	0.064937
C2_04670W	-	-0.15129	0.69326	1.363	6.33e-05	-0.13844	0.70303	-2.0862	6.1348e-07
C2_04680W	TIM17	-0.094507	0.21928	-0.30727	0.0001438	0.20035	0.0032563	0.40078	7.2629e-06
C2_04690C	TPO5	-0.15945	0.098382	-0.3056	0.0013867	-0.099332	0.30523	0.03249	0.80412
C2_04700C	-	-0.36868	0.0029636	-0.33163	0.026867	-0.23358	0.078373	-0.29041	0.039925
C2_04710C	URE2	-0.2602	0.00027041	-0.34618	4.91e-06	-0.46088	5.4742e-12	-0.39295	1.907e-07
C2_04720C	FGR51	0.35824	3.94e-09	0.19396	0.030649	0.29947	3.7696e-05	0.45162	9.3604e-10
C2_04730W	-	-0.21756	0.016446	-0.095119	0.45414	-0.2393	0.007834	-0.37986	0.00053382
C2_04740C	-	-0.12272	0.5344	0.39826	0.0040312	-0.19055	0.28084	-0.74945	7.3438e-07
C2_04750W	-	0.042433	0.74783	0.22208	0.084453	0.10401	0.4287	-0.092172	0.46564
C2_04760W	KIC1	0.27683	1.49e-05	0.24657	0.0015728	0.025058	0.76115	0.040107	0.69075
C2_04770W	-	-0.25148	0.0098025	-0.25077	0.12785	0.12154	0.30189	0.11305	0.50276
C2_04780W	-	-0.21115	0.0004827	-0.36943	1.88e-06	-0.020048	0.8126	0.12496	0.11002
C2_04790C	-	-0.23538	0.00010931	-0.31531	0.00014352	0.32928	9.9405e-08	0.39828	9.4306e-07
C2_04800C	MDM10	-0.13795	0.16201	0.07411	0.52921	0.052672	0.6469	-0.17567	0.09209
C2_04810W	HIS3	0.34838	0.0016943	0.18523	0.22589	0.16212	0.24864	0.3161	0.011372
C2_04820W	-	-0.1838	0.087606	-0.39397	2.09e-05	0.037795	0.71234	0.23319	0.096865
C2_04830W	-	0.51486	6.25e-06	0.41393	0.13923	0.21714	0.11445	0.23714	0.44775
C2_04850C	-	0.12345	0.035652	0.33522	4.59e-05	-0.28586	3.4296e-06	-0.51698	5.4145e-13
C2_04860W	PZF1	-0.38662	0.0013205	-0.50882	8.31e-05	0.08827	0.52665	0.20088	0.18234
C2_04870C	-	-0.14687	0.0051706	-0.28631	0.00014934	-0.068444	0.25615	0.057563	0.51253
C2_04880C	ARH2	-0.11676	0.27529	0.0082516	0.95617	0.17618	0.12137	0.038976	0.7428
C2_04910W	-	-0.071314	0.86786	0.56899	0.14059	0.92839	0.0024653	0.46334	0.34642
C2_04930C	CRK1	-0.33918	3.87e-06	-0.63964	9.72e-13	0.065852	0.47535	0.35636	6.9513e-05
C2_04940C	ITR1	0.25112	0.00049933	0.61385	0.0001533	0.0039227	0.97578	-0.39871	0.0060422
C2_04950C	CYT1	0.092278	0.081974	-0.41012	7.53e-06	-0.32384	2.549e-09	0.16785	0.064569
C2_04960C	-	-0.093436	0.46531	-0.026565	0.86798	-0.36783	0.00087408	-0.45779	0.00020255
C2_04970W	ABP2	-0.81994	9.71e-09	0.16997	0.47572	-0.82774	4.4534e-13	-1.8361	1.3618e-16
C2_04980C	CKA2	-0.021857	0.80725	-0.11951	0.17619	0.095733	0.24812	0.18018	0.02135
C2_04990W	-	-0.064379	0.63768	-0.086819	0.57051	-0.036586	0.80058	-0.028869	0.85414
C2_05000C	MRPL10	-0.25957	9.35e-06	-0.4386	7.11e-09	0.40068	4.8319e-11	0.56971	8.1749e-15
C2_05020W	-	-0.12056	0.18282	-0.16578	0.17428	0.12207	0.22093	0.15616	0.16637
C2_05030C	RHO3	-0.094634	0.19954	-0.036459	0.69382	-0.43213	2.3664e-12	-0.50782	1.6192e-10
C2_05040C	-	0.014079	0.85199	-0.096673	0.20729	-0.20715	0.00087408	-0.11205	0.089232
C2_05050C	-	0.13588	0.13294	0.061371	0.56382	-0.039922	0.68571	0.020497	0.87085
C2_05060C	-	-0.30468	0.047168	0.47757	0.010658	0.29237	0.089417	-0.51921	0.0012089
C2_05070W	FRE9	0.48767	9.45e-08	-0.015089	0.95713	0.36642	0.17673	0.95202	7.7924e-18
C2_05080C	-	-0.001479	0.99257	-0.46886	0.00032415	-0.21195	0.053447	0.24643	0.081828
C2_05090W	MAK5	-0.084514	0.29999	-0.52674	3.43e-12	-0.044674	0.58261	0.38455	3.0595e-05
C2_05100C	ERF1	-0.069594	0.25311	-0.50178	3.05e-16	0.15203	0.0051676	0.57157	6.6284e-17
C2_05110W	LEM3	0.40038	7.98e-14	0.015052	0.86375	0.13882	0.020217	0.51097	2.6154e-13
C2_05120C	-	0.37068	0.095168	-0.095379	0.68322	-0.35596	0.1054	0.091193	0.70796
C2_05130W	-	0.077708	0.67792	0.17735	0.38574	-0.36117	0.013885	-0.48989	0.014632
C2_05140W	CDC15	0.029988	0.76686	-0.0092617	0.94192	-0.23701	0.0047751	-0.215	0.026289
C2_05150W	PEX2	0.24833	0.0063793	0.12637	0.25882	-0.031961	0.79572	0.07553	0.48613
C2_05160C	-	-0.28913	7.26e-07	-0.56152	3.63e-10	0.30739	5.7992e-07	0.57182	5.4711e-11
C2_05170W	-	-0.024134	0.7827	-0.19873	0.059833	0.076675	0.39979	0.24031	0.0056817
C2_05180W	WH11	1.726	1.85e-155	0.47125	0.22696	1.503	1.4999e-07	5.3571	9.528e-209
C2_05190W	CDC21	-0.050542	0.56752	0.08144	0.36877	-0.042272	0.6397	-0.19016	0.031642
C2_05200C	SGO1	-0.13423	0.12979	-0.17725	0.062945	-0.1487	0.095647	-0.12179	0.21321
C2_05210W	DAD2	-0.12924	0.37147	0.1403	0.35962	-0.039104	0.80813	-0.32993	0.022413
C2_05220C	-	-0.32477	8.16e-07	-0.14323	0.14612	-0.024996	0.78688	-0.22101	0.013922
C2_05230C	RPF2	-0.26981	3.64e-05	-0.54312	9.58e-09	0.12536	0.097392	0.39015	2.1962e-05
C2_05250C	AAT1	0.17679	0.00018657	0.094232	0.46349	-0.16123	0.00076454	-0.095218	0.45224
C2_05260W	BUD14	0.31	3.58e-07	0.40404	2.22e-06	-0.2529	3.3974e-05	-0.3651	3.9282e-05
C2_05270W	-	-0.35572	1.01e-08	-0.51781	9.35e-14	-0.091031	0.21127	0.056804	0.49224
C2_05280C	GPI19	0.12513	0.47445	-0.022366	0.91539	-0.17774	0.30993	-0.04876	0.80026
C2_05290C	-	-0.030525	0.67921	-0.28105	0.0002163	-0.17329	0.0062517	0.063184	0.45721
C2_05300C	-	-0.32316	7.45e-07	-0.44063	3.82e-08	0.041624	0.57454	0.14619	0.152
C2_05310C	-	0.14334	0.71043	0.26274	0.5329	-0.27842	0.38968	-0.62681	0.2755
C2_05320W	CDC7	-0.073939	0.40708	-0.13686	0.14328	-0.20422	0.0065326	-0.157	0.11711
C2_05330C	-	0.20982	0.18341	0.066517	0.80486	0.05614	0.80363	0.1874	0.30053
C2_05340C	RPC40	-0.20678	0.0055519	-0.58486	6.19e-14	-0.084603	0.29614	0.28074	0.0016266
C2_05350C	-	0.12044	0.41471	0.14339	0.33569	-0.1437	0.33596	-0.18637	0.18623
C2_05360C	BIO32	0.64302	1.49e-07	0.58798	0.002119	0.94103	5.3397e-09	1.0236	5.699e-14
C2_05370C	RXT3	-0.27387	0.018214	-0.39698	0.0050754	0.53972	9.1451e-07	0.6632	5.755e-06
C2_05380W	-	-0.063756	0.50512	-0.27794	0.0048066	0.08601	0.38922	0.28897	0.0020571
C2_05390C	-	0.011661	0.96716	0.30188	0.12453	-0.13168	0.54576	-0.45561	0.029304
C2_05400W	-	0.080975	0.57017	0.12733	0.43079	-0.095638	0.51277	-0.16037	0.29099
C2_05410W	-	-0.23307	5.52e-05	-0.48411	2.68e-10	-0.034003	0.67838	0.20508	0.00283
C2_05420C	-	-0.38317	0.10237	-0.34694	0.18658	0.12647	0.61365	0.085601	0.80396
C2_05440W	PEX6	0.21853	0.0091875	0.075546	0.64712	0.19686	0.028167	0.32294	0.022076
C2_05450C	MDJ2	-0.26388	0.14803	-0.47231	0.036658	0.51803	0.0049999	0.77332	0.00010736
C2_05460W	CDC19	-0.39221	5.02e-12	-0.14147	0.46238	-0.25602	0.00061829	-0.50812	0.0014979
C2_05470W	COQ5	-0.16399	0.0071547	-0.18292	0.039839	0.36395	6.2117e-09	0.37107	3.2862e-06
C2_05480C	-	0.10654	0.56516	0.078917	0.72063	0.29455	0.10008	0.3252	0.065539
C2_05490W	-	0.04672	0.81477	0.12056	0.54637	0.39526	0.012108	0.32148	0.1002
C2_05500W	ATP4	0.24691	7.85e-07	-0.48353	4.6e-06	0.1888	9.9604e-05	0.9084	1.6324e-17
C2_05510C	-	-0.095358	0.27703	-0.084527	0.47398	0.11354	0.19787	0.089442	0.45102
C2_05520W	-	-0.30233	0.0019029	-0.4386	3.76e-05	-0.02488	0.84173	0.098539	0.43857
C2_05530C	-	-0.14081	0.0504	-0.29471	0.0002429	0.05424	0.52753	0.19514	0.014962
C2_05540C	-	-0.086357	0.39339	-0.017872	0.88833	-0.080304	0.46106	-0.16602	0.083603
C2_05550W	-	0.15787	0.016464	0.41533	1.02e-06	-0.2451	0.00034565	-0.52269	1.3401e-11
C2_05560W	-	0.12233	0.31389	0.13635	0.22538	-0.57255	1.4666e-08	-0.61355	6.7696e-10
C2_05570C	-	0.30651	8.51e-05	0.20609	0.068945	-0.38237	1.2325e-06	-0.30139	0.0060284
C2_05580W	-	-0.23855	7.88e-05	-0.1147	0.19404	-0.16769	0.0091682	-0.30714	0.00014263
C2_05590C	-	-0.11693	0.20251	-0.17459	0.17537	-0.070889	0.4727	-0.024927	0.86557
C2_05600W	-	-0.24595	0.50237	-0.030147	0.94723	0.34748	0.30257	0.20029	0.67892
C2_05610C	RPS8A	-0.18584	0.00064056	-0.62426	6.22e-17	-0.0023372	0.97554	0.42523	3.206e-08
C2_05620W	KTI11	-0.015044	0.92179	-0.55165	0.0024871	-0.057293	0.70567	0.48888	0.0049987
C2_05640W	-	-0.50519	1.24e-12	0.0036149	0.97949	1.1155	6.1846e-47	0.60341	2.187e-11
C2_05650W	VPS35	-0.06889	0.35554	0.076197	0.41627	0.0069235	0.94293	-0.15394	0.069084
C2_05660W	PNG2	1.0585	1.67e-81	0.94885	1.87e-09	0.84895	1.118e-44	0.88685	2.181e-08
C2_05670C	-	-0.049978	0.65963	-0.3737	0.0025561	0.11847	0.31977	0.43792	1.3846e-05
C2_05680W	COG4	-0.025611	0.75808	-0.19718	0.024928	0.019965	0.82556	0.17824	0.035634
C2_05690C	YTH1	-0.084111	0.43527	0.38962	0.0019479	0.022101	0.8582	-0.47372	0.000174
C2_05700W	OSM1	-0.27483	8.8e-05	0.59301	1.32e-06	-0.23662	0.0024437	-1.1314	4.2447e-23
C2_05710C	-	-0.29306	3.11e-09	-0.54035	1.85e-13	0.080814	0.18091	0.31692	1.1414e-05
C2_05720C	-	0.15888	0.0024464	0.17903	0.081824	-0.032938	0.6072	-0.069902	0.52637
C2_05730C	GWT1	0.076677	0.28881	0.0023692	0.98132	-0.076499	0.33789	-0.017326	0.84768
C2_05740W	SPO7	-0.062213	0.50354	0.04357	0.66721	-0.42964	7.8888e-09	-0.55552	1.0527e-11
C2_05750W	-	0.023348	0.82772	-0.76902	1.83e-13	0.18761	0.042339	0.97889	7.4929e-24
C2_05760C	-	0.352	9.74e-07	-0.052095	0.67868	-0.22889	0.0019343	0.16071	0.15356
C2_05770W	-	0.2635	0.043774	0.27823	0.059575	-0.6313	3.9547e-07	-0.68361	8.0305e-08
C2_05780C	MKK2	0.26819	4.26e-05	0.22687	0.0038895	-0.14131	0.053013	-0.11608	0.15705
C2_05790C	RFC1	-0.038317	0.5577	-0.11047	0.12741	-0.20062	0.00038925	-0.14388	0.041871
C2_05800C	-	0.091405	0.175	-0.15281	0.049058	0.069033	0.36123	0.30024	2.7794e-05
C2_05810W	-	0.26487	0.010027	0.45296	0.00068392	0.88275	1.6737e-14	0.7004	1.266e-10
C2_05820W	-	0.099179	0.55828	0.93014	8.11e-15	-0.36341	0.0041917	-1.2243	4.2656e-16
C2_05830C	-	-0.076203	0.54115	-0.20096	0.07211	0.18384	0.08968	0.29783	0.016355
C2_05840W	-	-0.2243	0.026195	-0.58351	3.04e-08	0.054179	0.6397	0.40375	0.00071388
C2_05850C	-	-0.012165	0.90146	-0.11757	0.29345	-0.22882	0.0041888	-0.13871	0.15878
C2_05860C	-	0.51562	0.01534	0.56217	0.0036583	-1.4166	2.1901e-17	-1.5475	4.6065e-14
C2_05870W	-	-0.27042	0.47053	-0.15851	0.71945	-0.057843	0.88424	-0.3308	0.59264
C2_05890C	IDP1	0.40292	1.18e-16	-0.39409	0.00026418	0.26616	1.7791e-06	1.0527	2.4767e-26
C2_05900W	-	0.25609	0.39382	0.12599	0.69926	-0.0029023	0.9882	0.28223	0.65409
C2_05910W	-	-0.097362	0.26941	0.18286	0.075411	-0.040837	0.70764	-0.33981	4.7787e-05
C2_05920C	COX8	0.04891	0.42904	-0.16092	0.089103	-0.17386	0.0023339	0.021954	0.8395
C2_05930W	COX9	-0.1191	0.14616	-0.30223	0.0059884	0.077248	0.37738	0.24915	0.032192
C2_05940C	VPS33	0.11535	0.17205	0.095272	0.37227	-0.099228	0.30777	-0.095373	0.2872
C2_05950C	TES15	0.69058	8.12e-07	0.30607	0.13944	0.050602	0.78846	0.41601	0.051405
C2_05960C	-	-0.31607	0.0024544	-0.35164	0.015953	0.21728	0.035887	0.2465	0.127
C2_05970C	TES1	-0.26599	0.037077	-0.16364	0.3212	0.036733	0.81893	-0.078428	0.65386
C2_05980C	-	0.48565	8.33e-06	0.10511	0.49356	-0.20796	0.11979	0.15775	0.20294
C2_05990C	-	0.38653	0.027364	0.57815	0.01936	0.26039	0.23499	0.027829	0.91883
C2_06000W	LAS1	-0.33364	1.59e-05	-0.24729	0.027405	0.33641	3.3188e-05	0.24082	0.025404
C2_06010W	SPO72	0.33316	4.14e-05	0.47784	5.38e-06	0.11409	0.25721	-0.048369	0.6873
C2_06020W	CNT	0.06365	0.21356	-0.079024	0.49118	-0.22972	0.00024113	-0.10202	0.24096
C2_06030W	-	-0.18434	0.048857	0.087889	0.35203	-0.086357	0.38599	-0.377	5.8245e-05
C2_06040C	-	0.15433	0.26159	-0.0052128	0.97954	0.37073	0.0090917	0.53348	6.0568e-05
C2_06060C	-	0.031658	0.92938	0.95066	0.008862	-0.028117	0.92216	-1.4659	0.0052506
C2_06070W	FAA2-1	0.60232	1.34e-13	0.50319	0.00099303	0.27529	0.0086553	0.34546	0.017978
C2_06080C	-	0.0028796	0.97607	-0.06474	0.55991	0.18078	0.020365	0.23691	0.00079643
C2_06090W	-	0.013845	0.88519	0.095957	0.42131	0.8032	1.0434e-26	0.71303	1.05e-14
C2_06100W	PMT4	-0.13632	0.0034169	-0.40931	1.18e-10	-0.34559	1.6465e-12	-0.087033	0.16773
C2_06110W	-	0.019766	0.84689	0.09867	0.35447	0.3906	2.2836e-06	0.30143	0.00037383
C2_06120C	-	-0.18146	0.26479	-0.022952	0.92249	0.36462	0.029038	0.20906	0.2248
C2_06130W	CSM3	-0.13455	0.15668	-0.027804	0.80939	-0.15817	0.072425	-0.28214	0.0056339
C2_06140C	-	0.32654	0.40074	0.56657	0.142	0.28607	0.40044	0.25982	0.60811
C2_06150C	RPN10	-0.055582	0.37851	0.034768	0.79506	0.052588	0.46546	-0.052827	0.6499
C2_06160W	-	0.033061	0.83642	-0.024999	0.89157	-0.1482	0.28908	-0.10716	0.51391
C2_06170C	ECM17	0.765	1.84e-40	0.31028	0.019356	0.46738	1.8028e-11	0.89856	2.3295e-14
C2_06190W	ILV1	-0.15537	0.010746	-0.34065	1.42e-06	0.079657	0.27604	0.25213	0.00010512
C2_06200C	-	-0.051418	0.55088	-0.40262	3.03e-06	0.082354	0.34461	0.42255	4.6994e-07
C2_06210C	SER1	-0.15064	0.0097837	-0.48638	2.42e-09	-0.43681	2.7014e-16	-0.11321	0.21509
C2_06220C	MEC3	-0.030003	0.86899	0.088786	0.61871	-0.2835	0.034266	-0.42639	0.008869
C2_06230W	-	-0.098498	0.14378	-0.060202	0.51079	-0.18808	0.0070513	-0.24313	0.00020916
C2_06240W	SMD2	-0.27046	0.0029769	-0.23609	0.066441	0.44749	8.6244e-06	0.41036	4.005e-05
C2_06250C	CDC46	0.034554	0.68437	0.073676	0.49582	-0.029574	0.75095	-0.084602	0.39762
C2_06260W	-	0.055108	0.73616	-0.05499	0.78091	0.30193	0.041926	0.41395	0.0041502
C2_06270W	-	-0.20616	0.23522	-0.2447	0.17829	0.15761	0.38446	0.19018	0.32242
C2_06280C	-	-0.2745	0.086409	-0.39861	0.033594	0.089429	0.62225	0.21003	0.32189
C2_06290C	ATP14	0.28868	3.26e-09	-0.45939	0.0014268	0.15677	0.0047673	0.89598	1.4876e-10
C2_06300W	-	-0.019792	0.88109	0.13595	0.33373	0.29885	0.0027774	0.12959	0.37268
C2_06310C	GSP1	-0.33134	1.75e-10	-0.22524	0.0092614	0.098827	0.16665	-0.020039	0.8094
C2_06320W	-	-0.2419	0.00010748	-0.095409	0.25618	-0.047164	0.56178	-0.20923	0.0044236
C2_06330C	AVT1	0.11384	0.1441	-0.22087	0.078033	-0.0039818	0.97385	0.31972	0.0021794
C2_06340W	EFH1	0.5538	0.022012	0.80861	0.0044094	0.63763	0.017842	0.44646	0.11562
C2_06350C	-	0.15934	0.6633	-0.14016	0.63546	0.10763	0.69918	0.81216	0.14162
C2_06360C	MAK16	-0.15678	0.090858	-0.42375	0.0036902	-0.053393	0.64839	0.20994	0.14999
C2_06370C	SCP1	0.46331	0.0019952	0.5268	0.0016699	-0.1691	0.32134	-0.25917	0.17164
[truncated: 4,220 more rows]

## Sheet: Hypha-associated genes
		P57055 nrg1/wt		SC5314 nrg1/wt		P57055 wt/SC5314 wt		P57055 nrg1/SC5314 nrg1
Gene_ID	GeneName	log2FoldChange	padj	log2FoldChange	padj	log2FoldChange	padj	log2FoldChange	padj
C6_02710C	SAP6	-6.0567	6.72e-106	-2.1011	3.48e-11	-3.3189	1.7787e-50	-5.377	2.321e-28
C6_03500C	SAP4	-5.1611	1.94e-83	-2.5903	2.51e-42	-3.2685	1.0603e-38	-8.0052	1.1101e-107
C6_03030W	SAP5	-4.4451	2.81e-83	-0.59875	0.10453	-2.4881	3.8318e-30	-5.3721	9.823e-34
C1_07030C	RBT4	-4.2471	9.74e-126	-1.1783	6.99e-05	-1.4067	3.6001e-18	-4.04	8.6986e-30
C5_02460C	ECM331	-3.0652	1.42e-104	0.27421	0.02769	-3.1499	2.481e-99	-6.8069	0
C4_04790W	FAV1	-2.6146	1.06e-223	-0.59207	0.086107	-0.73315	8.5658e-16	-2.2281	9.643e-10
C4_03300C	C4_03300C	-2.3768	1.09e-28	-1.0357	3.83e-08	-0.19271	0.32295	-1.7132	5.1704e-10
C2_08890W	C2_08890W	-1.9691	2.61e-18	0.65129	2.19e-05	-0.85299	4.6895e-08	-3.7518	2.9355e-67
C1_01510W	C1_01510W	-1.9629	6.09e-11	-1.4289	6.07e-06	-1.8629	4.5072e-25	-2.1875	4.5284e-06
C3_01550C	TOS1	-1.7115	9.21e-189	0.14964	0.34151	-0.99921	7.804e-82	-2.8512	9.2391e-95
CR_02280W	PGA23	-1.7108	1.46e-07	-0.99034	1.95e-06	-3.3046	2.8699e-47	-4.6695	4.7103e-26
C6_03850C	IHD1	-1.4716	8.89e-181	0.19135	0.0039647	-1.5944	8.6304e-277	-3.2774	0
CR_04440C	RBR1	-1.4378	9.81e-07	-1.7061	6.31e-13	-1.6559	2.1064e-15	-1.752	6.4671e-07
C3_04480C	RAS2	-1.4084	1.89e-05	-0.15461	0.41014	-2.5335	6.8462e-42	-4.6667	2.5835e-43
C1_13450W	HYR1	-1.1368	6.28e-07	-0.5766	4.76e-05	-1.5627	4.0088e-82	-2.252	9.0292e-33
C4_03470C	ECE1	-1.1367	6.08e-06	0.23144	0.16967	-1.6851	1.4881e-218	-2.9997	5.3045e-22
C3_05990C	C3_05990C	-1.0212	1.01e-18	0.51866	0.0002683	-0.70362	1.3564e-14	-2.2811	1.5725e-50
CR_05330W	-	-0.97205	2.38e-25	-0.43954	7.2e-05	-0.825	6.3235e-22	-1.3857	5.4386e-35
C1_10000C	CPP1	-0.90139	1.62e-31	-0.55845	0.0077337	-0.7259	2.0449e-16	-1.0185	8.1518e-07
C4_04170C	AXL2	-0.83781	4.17e-34	-0.28294	0.015222	-0.64269	5.5137e-27	-1.2062	2.1151e-24
C2_08100W	-	-0.74847	8.13e-26	-0.17853	0.086284	-0.85345	1.7647e-33	-1.4473	7.9976e-61
C2_02390W	-	-0.69275	1.68e-05	1.1752	5.28e-05	-1.3271	3.1442e-40	-3.1226	1.2574e-18
C2_01020W	HGT6	-0.68557	1.96e-26	0.69275	4.64e-18	-0.75386	2.1053e-39	-2.1542	2.1014e-120
C2_06570C	-	-0.68419	6.19e-34	0.096325	0.65573	-1.93	1.6869e-149	-2.7045	3.9312e-65
C4_06480C	CEK1	-0.62792	6.17e-33	-0.2735	0.17401	-0.66236	4.7369e-18	-0.99753	1.6382e-08
C4_03570W	HWP1	-0.58396	6.02e-21	-0.19938	0.18588	-0.28104	2.0182e-05	-0.67	1.4685e-06
C2_10030C	MP65	-0.55575	2.41e-06	-0.16484	0.1487	-0.6431	1.8448e-44	-1.0525	9.2418e-17
CR_07680C	-	-0.55388	1.19e-06	0.66764	0.00028407	-1.3123	9.0504e-36	-2.5891	8.442e-51
CR_02210W	-	-0.54736	1.75e-23	0.083952	0.34066	-0.39829	4.0452e-11	-1.0495	1.0399e-57
C2_04310W	ERG10	-0.54277	2.43e-34	0.28955	0.078265	-0.57298	2.1827e-18	-1.4185	2.379e-24
C6_00820W	SUN41	-0.5284	1.44e-23	-0.22109	0.00649	-0.46834	4.5274e-16	-0.79245	3.0132e-28
C1_05890W	-	-0.52321	0.14136	-0.056881	0.89522	0.10764	0.78009	-0.80088	0.094292
CR_10460W	-	-0.49748	0.011981	-0.066853	0.74129	-0.91767	2.4294e-10	-1.4165	3.0708e-12
C7_03480W	-	-0.45154	2.17e-18	0.071504	0.49888	-0.2158	0.00016975	-0.75457	3.4622e-18
C1_08570C	PCL2	-0.42316	0.00019355	-0.16405	0.38165	-0.33339	0.0059648	-0.60948	0.0001265
C2_06990W	-	-0.41825	0.043527	-0.069878	0.85098	0.16831	0.53723	-0.176	0.5644
C3_02280C	GFA1	-0.40558	3.08e-23	0.74538	5.98e-17	-0.59406	4.0567e-21	-1.7769	1.8796e-237
C3_02100W	STE50	-0.38191	1.11e-07	0.24617	0.14774	-0.22825	0.0070521	-0.87469	8.122e-09
C4_04590W	SCS7	-0.34924	2.92e-11	0.52856	2.98e-06	-0.50176	3.6819e-12	-1.4093	5.7161e-61
C7_01550W	BEM2	-0.34293	9.23e-10	-0.11568	0.26447	-0.49657	3.186e-18	-0.7387	1.8643e-16
C3_04320W	VAM3	-0.33365	0.0027534	0.8101	1.15e-05	-0.554	1.0145e-08	-1.7399	2.3996e-20
C3_01800C	-	-0.32226	3.54e-06	0.6648	1.3e-09	-0.19644	0.017408	-1.2116	7.7555e-35
C4_04530C	PHR1	-0.31911	5.86e-07	-0.26855	0.0067572	-0.75954	5.1642e-30	-0.8278	1.2181e-20
C7_02770W	CHS1	-0.31479	9.41e-10	0.077641	0.62623	-0.41619	9.2901e-15	-0.81964	2.0084e-10
C7_02350C	-	-0.31476	6.19e-06	-0.24995	0.026049	-0.21065	0.0027971	-0.28771	0.0113
C3_05400C	-	-0.31431	0.09007	0.63942	4.16e-05	-0.10252	0.61391	-1.1105	5.878e-12
C2_09430W	RPL3	-0.30623	9.66e-11	-0.61957	2.71e-15	0.0045193	0.95232	0.30806	6.929e-05
C6_02330W	-	-0.30461	8.34e-12	0.063192	0.65507	-0.72264	1.6822e-54	-1.1011	1.7012e-23
C7_02300W	YPS7	-0.29806	1.96e-05	0.04695	0.70466	-0.18476	0.012639	-0.54741	2.5412e-08
CR_02140W	RSR1	-0.29447	1.25e-07	0.12579	0.19988	-0.6094	7.6205e-27	-1.0483	1.5358e-37
C7_01840W	IQG1	-0.28846	1.33e-06	0.13821	0.47338	-0.28479	9.4027e-05	-0.72408	7.5451e-06
C6_00840W	GPX2	-0.28738	2.48e-06	0.92546	2.55e-07	-0.47129	0.0021827	-1.7608	5.0898e-28
CR_02950C	-	-0.28397	2.94e-05	-0.30788	0.00081041	-0.082229	0.31951	-0.071693	0.46961
C3_01250W	PMC1	-0.27878	1.26e-07	0.83796	3.71e-24	-0.28276	1.9248e-05	-1.4267	1.5895e-114
C7_01620C	KCH1	-0.26956	0.0025359	-0.35159	0.0027425	-0.096568	0.33323	-0.025838	0.86086
C2_08140C	PHM7	-0.26954	2.71e-07	-0.0558	0.66112	-0.03626	0.60118	-0.26325	0.014251
C7_00890C	MCM1	-0.26259	5.56e-07	-0.28242	0.00056389	-0.071954	0.26382	-0.06557	0.47106
C1_03190C	ECM33	-0.26086	3.77e-07	0.09781	0.2023	-0.63546	5.9372e-41	-1.0111	1.3018e-43
C2_07720C	-	-0.25573	0.00018097	0.19522	0.0040371	-1.5584	9.8498e-172	-2.0362	2.2185e-213
C7_02030W	HSP90	-0.23313	1.52e-07	-0.21185	0.0057965	-0.12644	0.016205	-0.16131	0.025234
C7_02540W	-	-0.23242	0.014038	-0.011898	0.9523	-0.32595	0.0004137	-0.56137	0.00030546
C1_11130W	FGR16	-0.2311	0.1082	-0.11031	0.47971	-0.59977	3.7748e-07	-0.75328	1.0232e-07
C3_02600C	SLC1	-0.22544	0.00088331	0.68928	0.00010737	-0.19586	0.007178	-1.1458	8.2344e-11
C5_00240W	SKN7	-0.20796	0.055193	-0.67172	3.3e-07	-1.0224	5.5285e-22	-0.58659	2.0931e-09
C6_03100W	SHE3	-0.20405	0.00023891	-0.0047708	0.97378	-0.60096	3.1238e-22	-0.81709	1.0833e-18
C1_09430W	-	-0.20075	8.5e-05	-0.26316	0.0027648	-0.46955	1.3503e-16	-0.42175	2.4452e-08
C3_05310W	USO6	-0.19546	0.00038394	0.55318	2.74e-09	-0.25345	6.2738e-06	-1.023	7.1339e-31
C3_06980W	HUT1	-0.18034	0.054168	0.3348	8.64e-05	-0.14689	0.10263	-0.68211	1.1159e-12
C1_05140W	BRG1	-0.17351	0.001178	0.15724	0.14002	-0.48908	1.7799e-17	-0.83792	3.1897e-22
C3_01100W	-	-0.17077	0.18321	0.65276	1.77e-05	-0.46654	5.0088e-05	-1.3338	1.7196e-19
C6_00790C	CTR1	-0.16566	0.19023	-0.4463	0.19636	-0.63656	2.7391e-26	-0.19057	0.66705
C7_00410C	-	-0.15796	0.037187	-0.21974	0.086378	-0.25717	0.003062	-0.20902	0.057132
CR_09270C	CBP1	-0.1572	0.00080195	0.11409	0.060654	-0.47195	6.0529e-24	-0.76079	2.9081e-45
C4_03070W	PGA54	-0.14849	0.011891	-0.10089	0.46687	-0.13053	0.066159	-0.19059	0.11526
C1_11770C	-	-0.14497	0.013028	-0.035027	0.6549	-0.29533	3.3576e-07	-0.42243	8.9794e-13
CR_08070W	PTP1	-0.13706	0.18747	-0.088076	0.43017	-0.89935	1.4045e-25	-0.97854	6.976e-28
C1_03710C	MSB1	-0.13075	0.099515	-0.054796	0.61946	-0.47529	8.4096e-10	-0.57237	5.2859e-15
C2_07180W	-	-0.12846	0.44691	0.098503	0.54309	-0.17429	0.27065	-0.42868	0.00401
C7_01590C	-	-0.12704	0.16803	-0.16819	0.12802	0.094126	0.35071	0.1227	0.26609
CR_08450C	-	-0.12242	0.07812	0.1303	0.22117	-0.28341	8.708e-05	-0.55522	9.2738e-11
C7_02890C	PMT1	-0.12084	0.0070365	-0.41818	6.91e-12	-0.15356	0.0017606	0.13021	0.029172
C1_09130W	MNN47	-0.11179	0.20997	-0.012419	0.91839	-0.67488	2.1292e-19	-0.79679	1.3969e-19
C4_05580C	-	-0.10868	0.73629	-0.39722	0.17527	0.1138	0.66655	0.84556	0.11092
C1_13740W	KAR9	-0.10752	0.13208	-0.11067	0.44205	-0.37752	1.5004e-08	-0.38682	0.0020253
C1_13080W	OP4	-0.10429	0.76293	-0.3734	0.24249	0.16012	0.55728	0.87435	0.11259
C1_10290W	GCA1	-0.09717	0.71158	2.2023	1.4e-40	-0.37472	0.13701	-2.8614	3.3178e-76
C7_00080C	SAC7	-0.096341	0.31901	-0.076556	0.48496	0.045111	0.68006	0.011209	0.92216
CR_00910W	-	-0.082593	0.16696	-0.11231	0.21144	-0.56854	2.399e-24	-0.55572	7.3278e-14
C1_11170W	WBP1	-0.078465	0.15236	-0.2517	0.00082365	-0.32002	8.876e-09	-0.16189	0.013662
CR_10320W	-	-0.068107	0.83447	-0.3048	0.28241	0.3224	0.30481	0.84707	0.1089
C1_00360W	CDC13	-0.066656	0.53587	0.20495	0.10318	-0.34498	0.00021087	-0.63944	4.0972e-09
C1_09120W	IPT1	-0.064135	0.43154	0.056003	0.68644	-0.322	2.4649e-05	-0.46007	1.1226e-05
C4_02030W	RFX2	-0.05749	0.34872	0.26144	0.02678	-0.5117	2.0964e-14	-0.85249	5.7523e-19
C1_06480C	-	-0.035661	0.63915	-0.34523	3.42e-05	0.00034668	0.99624	0.29774	0.00033543
C3_04180W	KRE9	-0.028679	0.7207	0.39496	3.31e-09	-0.35715	1.1497e-08	-0.80051	4.4135e-33
C5_03310C	PCL1	-0.024938	0.88033	-0.45645	0.074034	-0.78989	7.467e-17	-0.30581	0.30739
C1_00710C	TUB2	-0.019437	0.74933	0.29118	8.06e-07	-0.28695	3.8915e-10	-0.61429	1.1501e-23
C3_05320W	-	-0.0058662	0.95321	-0.30848	0.050346	-0.17741	0.077378	0.11888	0.40972
C7_01500W	-	-0.0055342	0.96153	0.23892	0.016495	-0.19972	0.017507	-0.46407	5.2823e-07
CR_00560W	NTH1	0.0018576	0.98199	-0.11098	0.16076	-0.015404	0.8488	0.083269	0.26632
C4_02720C	-	0.003818	0.98334	0.49859	6.03e-05	-0.21854	0.067691	-0.73569	2.6812e-06
C1_00780C	HGC1	0.0096206	0.90057	0.26793	0.0013923	-0.3267	2.6343e-08	-0.60338	1.2275e-14
CR_06500C	-	0.013808	0.95321	-0.30214	0.12319	0.22879	0.018592	0.54028	0.0059102
C3_04930C	HGT4	0.020873	0.87358	1.0282	5.83e-15	0.61551	5.3382e-08	-0.41796	0.00019076
C1_14290C	MDG1	0.02318	0.67775	-0.013771	0.89602	-0.18626	0.00012293	-0.16441	0.050195
C3_01320C	SGA1	0.027987	0.85222	0.37236	0.0015043	-0.025946	0.85976	-0.38995	0.0024545
C7_00130W	-	0.032862	0.78864	0.028863	0.83698	-0.24739	0.012219	-0.26205	0.018878
C1_13760W	AGM1	0.035492	0.58227	0.076314	0.32072	0.082029	0.20061	0.02647	0.73942
CR_08060C	VPS21	0.052392	0.43635	0.54408	4.75e-05	-0.2486	8.4025e-05	-0.76656	2.225e-09
C5_04830W	SFL2	0.059605	0.4984	-0.49845	1.33e-07	-0.38607	3.111e-07	0.16001	0.096993
C7_00280W	HGT12	0.06934	0.87458	0.20785	0.57368	0.51819	0.068308	0.79079	0.16257
C7_03420C	SNG3	0.079178	0.39245	0.22027	0.081877	-0.17773	0.04027	-0.33839	0.0055646
C1_10270C	SFH5	0.08134	0.23074	0.48991	3.91e-11	-0.3829	7.294e-11	-0.81133	2.5303e-28
CR_09120C	TUB1	0.084114	0.11523	0.21735	0.0011772	-0.31291	5.0888e-11	-0.46265	2.7224e-12
C2_00100C	PGA52	0.089296	0.20157	-0.10023	0.3555	-0.32754	8.2258e-07	-0.15314	0.10544
C1_12890W	-	0.098233	0.43007	0.083701	0.6021	0.33389	0.0053243	0.34227	0.0058653
C1_07520C	IST2	0.10505	0.064793	0.15353	0.22055	-0.14905	0.029352	-0.21536	0.052408
C2_04050C	DCK1	0.12611	0.012865	0.12023	0.12941	-0.46367	9.4929e-19	-0.47533	1.1815e-13
CR_05610C	SRR1	0.13768	0.33918	-0.18498	0.079631	-1.2751	1.5981e-41	-0.98153	8.8534e-15
C3_01360C	IRO1	0.15299	0.0070838	0.86622	1.18e-17	-0.51097	3.829e-17	-1.2526	5.3368e-40
C2_04330C	-	0.15871	0.022429	0.093529	0.40178	0.16358	0.049676	0.21578	0.0078899
C3_04070C	CDR11	0.16961	0.036615	1.7851	9.63e-103	-0.57096	4.1302e-13	-2.2268	1.3532e-204
CR_07830C	-	0.17851	0.0092132	0.70593	6.74e-16	-0.32858	3.4725e-06	-0.87976	3.2965e-28
C1_13810W	-	0.18624	0.0062478	0.62021	4.67e-05	-0.46517	7.1493e-13	-0.92911	6.6257e-10
C3_01940C	-	0.19322	0.0045586	0.60579	7.84e-15	-0.39632	1.3521e-08	-0.83191	1.7034e-35
CR_07220C	-	0.2036	0.0062776	1.2847	5.42e-63	-0.8368	2.5448e-39	-1.9458	5.0084e-126
CR_06510W	-	0.20396	0.030963	-0.20386	0.35397	0.23088	0.020194	0.62938	0.0017751
C2_07750W	RHO2	0.2284	0.0044822	0.1618	0.11172	-0.60412	6.2437e-16	-0.55833	9.868e-10
C6_02830W	MNN45	0.23115	0.092633	0.047938	0.83504	-0.010328	0.96334	0.15926	0.28705
C1_06280C	UME6	0.23313	0.2391	0.22667	0.078179	-1.0822	2.4112e-12	-1.1516	8.8165e-20
CR_08470W	-	0.23757	0.01415	0.059238	0.63053	-0.27228	0.0055314	-0.11126	0.31752
C1_14590C	TLO4	0.24058	0.019248	0.51134	4.41e-07	-0.74535	2.2332e-18	-1.0417	4.1079e-21
CR_03890W	WOR3	0.24901	1.73e-05	0.20063	0.26509	-0.3524	2.0441e-08	-0.32436	0.053314
C2_05770W	-	0.2635	0.043774	0.27823	0.059575	-0.6313	3.9547e-07	-0.68361	8.0305e-08
CR_03220C	-	0.26931	0.058218	0.38866	0.0046205	-0.084948	0.62616	-0.2245	0.1016
C1_04900W	MNN15	0.30173	3.17e-07	0.00022739	0.99835	-0.50796	1.3372e-14	-0.22424	0.0056788
C3_05710W	RCT1	0.31986	5.16e-13	1.0128	2e-10	-0.57188	1.7893e-23	-1.3129	2.0011e-17
CR_07840C	-	0.3798	0.010788	1.1166	3.58e-29	-0.26438	0.063102	-1.0169	2.3685e-13
C2_03020C	-	0.42284	1.26e-10	0.32757	0.40386	0.046631	0.60945	-0.0379	0.93601
C7_03170W	IFA21	0.45282	7.77e-12	0.12538	0.37095	-0.31052	5.4898e-05	-0.0026215	0.98556
C1_13100W	-	0.4656	6.52e-06	1.3273	3.24e-05	-0.59635	2.3902e-08	-1.7288	2.8435e-06
C1_08230C	PLB5	0.51329	6.69e-18	0.56889	2.33e-09	-0.83419	3.4962e-39	-0.91497	7.5646e-26
CR_02490W	OPT4	0.54568	0.012685	0.64562	0.057279	0.55049	0.079894	0.56585	0.00082503
CR_09930W	-	0.5615	7.14e-08	1.0554	1.23e-22	-0.73568	1.1811e-14	-1.2608	6.401e-26
C3_01020W	-	0.5821	2.59e-23	1.2778	4.23e-19	-0.96656	1.6405e-61	-1.7094	2.5843e-33
C3_07200C	ZFU2	0.58681	1.2e-15	0.86602	1.54e-25	-0.20708	0.018511	-0.50776	3.9685e-11
C3_06470W	AAF1	0.59755	3.69e-16	0.45001	0.0044166	-0.28008	0.001309	-0.16467	0.32266
CR_07070C	ALS3	0.67035	2.81e-34	0.98517	2.08e-16	-0.70053	2.9522e-20	-1.0601	4.0748e-28
CR_01730W	IFU5	0.72722	1.36e-37	0.76972	2.99e-07	0.14718	0.047637	0.058525	0.74844
C5_03430W	-	1.355	5.4e-37	0.53537	9.72e-05	-0.90042	1.3184e-13	-0.11822	0.40598
C7_00630C	-	1.725	2.36e-39	1.9995	1.07e-16	-0.71394	5.8839e-06	-1.1465	0.0015703
