# Supplementary material for: Functional Dichotomy for a Hyphal Repressor in Candida albicans
Source: mBio. 2023 Mar 8;14(2):e00134-23. doi: 10.1128/mbio.00134-23 (PMC10127614; doi:10.1128/mbio.00134-23)
Supplement: TABLE S3 [file mbio.00134-23-s0004.xlsx]

## Sheet: Sheet1
SC5314	downregulated in nrg1 mutant
GOID	GO_term	Cluster frequency	Background frequency	Corrected P-value	False discovery rate	Gene(s) annotated to the term	Directly Annotated GOID List
44406	adhesion of symbiont to host	4 out of 29 genes, 13.8%	68 out of 6473 background genes, 1.1%	0.03582	0.36	WOR1:YWP1:SAP6:SAP4	8643:52391:1990277:30163:44406:1900239:1900241:44011:44182:19538:2181:7155:44010:45944:44270:1900461:2000220:6807:15893:44416:44419:55085:6355:6508:42783:6465:36166:1900231
44010	single-species biofilm formation	5 out of 29 genes, 17.2%	135 out of 6473 background genes, 2.1%	0.04798	0.2	WOR1:YWP1:CZF1:SAP6:CSA1	44406:1900239:44182:19538:36180:7155:44010:1900443:45944:44270:1900461:9372:2000220:30447:44416:10811:55085:6355:1900231:1990277:52391:8643:9267:71216:30163:1900241:44011:2181:6807:15893:44419:36171:6508:36170:6357:6879:1900189:6465:36166
30001	metal ion transport	4 out of 29 genes, 13.8%	79 out of 6473 background genes, 1.2%	0.06387	0.14	PHO87:ZRT2:FRE10:ZRT101	55085:6817:8643:71578:30001:6412:6826:422:97080:6797:2000185:6814
42710	biofilm formation	5 out of 29 genes, 17.2%	146 out of 6473 background genes, 2.3%	0.06899	0.115	WOR1:YWP1:CZF1:SAP6:CSA1	44406:1900239:44182:19538:36180:7155:44010:1900443:45944:44270:1900461:9372:2000220:30447:44416:10811:55085:6355:1900231:8643:52391:1990277:30163:71216:9267:1900241:44011:2181:6807:15893:44419:36171:6508:36170:6357:6879:1900189:6465:36166
98630	aggregation of unicellular organisms	5 out of 29 genes, 17.2%	146 out of 6473 background genes, 2.3%	0.06899	0.092	WOR1:YWP1:CZF1:SAP6:CSA1	44406:1900239:44182:19538:36180:7155:44010:1900443:45944:44270:1900461:9372:2000220:30447:44416:10811:55085:6355:1900231:8643:52391:1990277:30163:71216:9267:1900241:44011:2181:6807:15893:44419:36171:6508:36170:6357:6879:1900189:6465:36166
98743	cell aggregation	5 out of 29 genes, 17.2%	146 out of 6473 background genes, 2.3%	0.06899	0.0767	WOR1:YWP1:CZF1:SAP6:CSA1	44406:1900239:44182:19538:36180:7155:44010:1900443:45944:44270:1900461:9372:2000220:30447:44416:10811:55085:6355:1900231:8643:52391:1990277:30163:71216:9267:1900241:44011:2181:6807:15893:44419:36171:6508:36170:6357:6879:1900189:6465:36166
SC5314	upregulated in nrg1 mutant
GOID	GO_term	Cluster frequency	Background frequency	Corrected P-value	False discovery rate	Gene(s) annotated to the term	Directly Annotated GOID List
8643	carbohydrate transport	82 out of 252 genes, 32.5%	585 out of 6473 background genes, 9.0%	2.77e-24	0	GAL1:GAL10:HOL1:C1_05160C_A:C1_06000W_A:PBR1:C1_07980C_A:AOX2:ARG5,6:GCA1:GCA2:CYB2:C1_14020W_A:C2_00940W_A:MNN41:C2_04110W_A:GIT1:PRB1:C2_08170W_A:HGT19:C3_00400C_A:C3_01130C_A:PGA44:PXP2:POX1-3:C3_02060W_A:C3_02070C_A:C3_02360C_A:OXR1:C3_02880W_A:GTT13:C3_03690W_A:AAP1:CDR11:AGT1:DUR35:HGT4:THI4:ATO5:RCT1:FAA2:C3_06040W_A:TRY6:HHT1:C3_07330W_A:C3_07760C_A:C4_02150C_A:C4_02190C_A:ZCF25:AMS1:C4_0…	6096:6974:9313:6006:10255:19538:44550:15794:46580:30447:9102:6002:55085:15753:316:9272:6642:753:52391:30476:19478:6401:7039:6089:707:34605:5982:7114:8152:51666:6807:1900189:16052:44406:19660:30473:6334:44182:2:7155:19309:6511:1904659:15671:10811:6355:6351:42758:8204:51594:34599:8643:9267:30163:6644:6298:44011:7264:52837:60257:3333:9636:7129:9228:1990961:46835:1678:36170:6508:1990166:209:6465:4425…
71702	organic substance transport	89 out of 252 genes, 35.3%	1446 out of 6473 background genes, 22.3%	0.00055	0	GAL1:GAL10:HOL1:C1_05160C_A:C1_06000W_A:PBR1:C1_07980C_A:AOX2:ARG5,6:GCA1:GCA2:CYB2:C1_14020W_A:C2_00940W_A:MNN41:C2_04110W_A:GIT1:PRB1:C2_08170W_A:PIR1:HGT19:C3_00400C_A:NGT1:C3_01130C_A:PGA44:PXP2:POX1-3:C3_02060W_A:C3_02070C_A:C3_02360C_A:OXR1:C3_02880W_A:GTT13:C3_03690W_A:AAP1:CDR11:AGT1:DUR35:NCE102:HGT4:THI4:ATO5:RCT1:FAA2:C3_06040W_A:REV3:HST6:TRY6:HHT1:SLK19:C3_07330W_A:C3_07760C_A:C4_021…	6096:6974:9313:90154:6006:10255:32889:19538:30036:44550:15794:46580:30447:9102:6002:55085:15753:316:9272:6642:753:52391:30476:19478:6401:7039:6089:71467:707:34605:5982:7114:8152:6807:51666:71631:1900189:16052:44406:19660:30473:6334:44182:2:7155:19309:6511:1904659:42276:15671:10811:6355:6351:42758:8204:51594:34599:8643:9267:30163:6644:6298:44011:7264:52837:60257:9636:3333:7129:9228:1990961:46835:1…
P57055	downregulated in nrg1 mutant
GOID	GO_term	Cluster frequency	Background frequency	Corrected P-value	False discovery rate	Gene(s) annotated to the term	Directly Annotated GOID List
44010	single-species biofilm formation	11 out of 77 genes, 14.3%	135 out of 6473 background genes, 2.1%	0.00011	0	PGA26:PBR1:HYR1:DSE1:YWP1:PGA10:ECE1:CSA2:SAP6:SAP5:CSA1	43161:44406:920:44182:19538:60258:43709:10969:7155:44010:6511:44270:71555:70887:30447:6696:44416:55085:8643:1897:52391:9267:30163:44011:42149:20028:30682:1403:8152:6807:15893:44419:31505:6508:6879:44407:6465:35351
42710	biofilm formation	11 out of 77 genes, 14.3%	146 out of 6473 background genes, 2.3%	0.00025	0	PGA26:PBR1:HYR1:DSE1:YWP1:PGA10:ECE1:CSA2:SAP6:SAP5:CSA1	43161:44406:920:44182:19538:60258:43709:10969:7155:44010:6511:44270:71555:70887:30447:6696:44416:55085:52391:1897:8643:30163:9267:44011:42149:20028:1403:30682:8152:6807:15893:44419:31505:6508:6879:44407:6465:35351
98630	aggregation of unicellular organisms	11 out of 77 genes, 14.3%	146 out of 6473 background genes, 2.3%	0.00025	0	PGA26:PBR1:HYR1:DSE1:YWP1:PGA10:ECE1:CSA2:SAP6:SAP5:CSA1	43161:44406:920:44182:19538:60258:43709:10969:7155:44010:6511:44270:71555:70887:30447:6696:44416:55085:52391:1897:8643:30163:9267:44011:42149:20028:1403:30682:8152:6807:15893:44419:31505:6508:6879:44407:6465:35351
98743	cell aggregation	11 out of 77 genes, 14.3%	146 out of 6473 background genes, 2.3%	0.00025	0	PGA26:PBR1:HYR1:DSE1:YWP1:PGA10:ECE1:CSA2:SAP6:SAP5:CSA1	43161:44406:920:44182:19538:60258:43709:10969:7155:44010:6511:44270:71555:70887:30447:6696:44416:55085:52391:1897:8643:30163:9267:44011:42149:20028:1403:30682:8152:6807:15893:44419:31505:6508:6879:44407:6465:35351
8643	carbohydrate transport	20 out of 77 genes, 26.0%	585 out of 6473 background genes, 9.0%	0.00261	0	HGT1:HSP31:HGT2:PBR1:HYR1:HGT7:IRF1:C3_05990C_A:ECE1:FAV1:C4_05250W_A:ECM331:SAP6:SAP5:SAP4:C6_03600C_A:CSA1:PGA23:PGA34:RBR1	44406:36168:1990539:36178:19538:7155:44010:45916:16567:44270:1904659:30447:6696:44416:55085:1900400:42783:31385:6811:52391:1897:8643:30163:44011:755:30682:742:10570:34605:8152:6807:422:15893:747:44419:98708:6508:6879:44407:35690:6465:36244
44406	adhesion of symbiont to host	7 out of 77 genes, 9.1%	68 out of 6473 background genes, 1.1%	0.00354	0	HYR1:YWP1:SAP9:PRA1:SAP6:SAP5:SAP4	44406:34727:19538:7155:45916:44010:44270:71432:44416:55085:52155:1402:7159:42783:52391:8643:30163:16485:52085:30682:6807:422:15893:44419:31505:6508:44407:6465
2683	negative regulation of immune system process	2 out of 77 genes, 2.6%	2 out of 6473 background genes, 0.0%	0.03576	0.0114	HGT1:PRA1	44406:34727:36168:36178:45916:1904659:30447:52155:7159:42783:8643:52085:34605:422:6508:35690:36244
2697	regulation of immune effector process	2 out of 77 genes, 2.6%	2 out of 6473 background genes, 0.0%	0.03576	0.01	HGT1:PRA1	44406:34727:36168:36178:45916:1904659:30447:52155:7159:42783:8643:52085:34605:422:6508:35690:36244
2698	negative regulation of immune effector process	2 out of 77 genes, 2.6%	2 out of 6473 background genes, 0.0%	0.03576	0.0089	HGT1:PRA1	44406:34727:36168:36178:45916:1904659:30447:52155:7159:42783:8643:52085:34605:422:6508:35690:36244
2920	regulation of humoral immune response	2 out of 77 genes, 2.6%	2 out of 6473 background genes, 0.0%	0.03576	0.008	HGT1:PRA1	44406:34727:36168:36178:45916:1904659:30447:52155:7159:42783:8643:52085:34605:422:6508:35690:36244
2921	negative regulation of humoral immune response	2 out of 77 genes, 2.6%	2 out of 6473 background genes, 0.0%	0.03576	0.0073	HGT1:PRA1	44406:34727:36168:36178:45916:1904659:30447:52155:7159:42783:8643:52085:34605:422:6508:35690:36244
30449	regulation of complement activation	2 out of 77 genes, 2.6%	2 out of 6473 background genes, 0.0%	0.03576	0.0067	HGT1:PRA1	44406:34727:36168:36178:45916:1904659:30447:52155:7159:42783:8643:52085:34605:422:6508:35690:36244
45916	negative regulation of complement activation	2 out of 77 genes, 2.6%	2 out of 6473 background genes, 0.0%	0.03576	0.0062	HGT1:PRA1	44406:34727:36168:36178:45916:1904659:30447:52155:7159:42783:8643:52085:34605:422:6508:35690:36244
50776	regulation of immune response	2 out of 77 genes, 2.6%	2 out of 6473 background genes, 0.0%	0.03576	0.0057	HGT1:PRA1	44406:34727:36168:36178:45916:1904659:30447:52155:7159:42783:8643:52085:34605:422:6508:35690:36244
50777	negative regulation of immune response	2 out of 77 genes, 2.6%	2 out of 6473 background genes, 0.0%	0.03576	0.0053	HGT1:PRA1	44406:34727:36168:36178:45916:1904659:30447:52155:7159:42783:8643:52085:34605:422:6508:35690:36244
52155	modulation by symbiont of host cell-mediated immune response	2 out of 77 genes, 2.6%	2 out of 6473 background genes, 0.0%	0.03576	0.005	SAP9:PRA1	44406:34727:7155:45916:71432:52155:1402:7159:42783:16485:52085:422:31505:6508
51701	biological process involved in interaction with host	8 out of 77 genes, 10.4%	131 out of 6473 background genes, 2.0%	0.03787	0.0047	HYR1:YWP1:SAP9:ECE1:PRA1:SAP6:SAP5:SAP4	44406:34727:19538:7155:45916:44010:44270:71432:44416:55085:52155:1402:7159:42783:52391:1897:8643:30163:44011:16485:52085:30682:6807:422:15893:44419:31505:6508:44407:6465
44419	biological process involved in interspecies interaction between organisms	13 out of 77 genes, 16.9%	340 out of 6473 background genes, 5.3%	0.04072	0.0044	PGA26:RBT4:HYR1:RBE1:DSE1:YWP1:SAP9:ECE1:RHD3:PRA1:SAP6:SAP5:SAP4	43161:44406:34727:920:44182:19538:60258:43709:7155:10969:45916:44010:6511:44270:71555:70887:15908:30447:71432:44416:55085:52155:1402:7159:42783:52391:1897:8643:30163:9267:16485:44011:52085:42149:6412:15918:1403:30682:6807:422:15893:44419:31505:6508:44407:35690:6465
44403	biological process involved in symbiotic interaction	8 out of 77 genes, 10.4%	134 out of 6473 background genes, 2.1%	0.04434	0.0042	HYR1:YWP1:SAP9:ECE1:PRA1:SAP6:SAP5:SAP4	44406:34727:19538:7155:45916:44010:44270:71432:44416:55085:52155:1402:7159:42783:52391:1897:8643:30163:44011:16485:52085:30682:6807:422:15893:44419:31505:6508:44407:6465
52173	response to defenses of other organism	5 out of 77 genes, 6.5%	46 out of 6473 background genes, 0.7%	0.05009	0.005	HYR1:SAP9:PRA1:SAP6:SAP4	44406:34727:19538:7155:44010:45916:44270:71432:44416:55085:52155:1402:7159:42783:52391:8643:30163:16485:52085:30682:6807:422:15893:44419:31505:6508:44407:6465
52200	response to host defenses	5 out of 77 genes, 6.5%	46 out of 6473 background genes, 0.7%	0.05009	0.0048	HYR1:SAP9:PRA1:SAP6:SAP4	44406:34727:19538:7155:44010:45916:44270:71432:44416:55085:52155:1402:7159:42783:52391:8643:30163:16485:52085:30682:6807:422:15893:44419:31505:6508:44407:6465
75136	response to host	5 out of 77 genes, 6.5%	46 out of 6473 background genes, 0.7%	0.05009	0.0045	HYR1:SAP9:PRA1:SAP6:SAP4	44406:34727:19538:7155:44010:45916:44270:71432:44416:55085:52155:1402:7159:42783:52391:8643:30163:16485:52085:30682:6807:422:15893:44419:31505:6508:44407:6465
43207	response to external biotic stimulus	5 out of 77 genes, 6.5%	47 out of 6473 background genes, 0.7%	0.05554	0.0043	HYR1:SAP9:PRA1:SAP6:SAP4	44406:34727:19538:7155:44010:45916:44270:71432:44416:55085:52155:1402:7159:42783:52391:8643:30163:16485:52085:30682:6807:422:15893:44419:31505:6508:44407:6465
51707	response to other organism	5 out of 77 genes, 6.5%	47 out of 6473 background genes, 0.7%	0.05554	0.0042	HYR1:SAP9:PRA1:SAP6:SAP4	44406:34727:19538:7155:44010:45916:44270:71432:44416:55085:52155:1402:7159:42783:52391:8643:30163:16485:52085:30682:6807:422:15893:44419:31505:6508:44407:6465
15893	drug transport	10 out of 77 genes, 13.0%	224 out of 6473 background genes, 3.5%	0.07403	0.0056	PBR1:C1_10710C_A:HYR1:RAS2:C4_05250W_A:CSA2:SAP6:SAP4:C7_00430W_A:CHT3	44406:920:5975:19538:36180:7155:44010:16567:15677:44270:7265:30447:6696:44416:15696:55085:42783:52391:8643:30163:71216:9267:44011:282:6032:6826:15031:30682:8152:6807:15893:1990961:44419:6508:36170:6879:44407:6465:35351
P57055	upregulated in nrg1 mutant
GOID	GO_term	Cluster frequency	Background frequency	Corrected P-value	False discovery rate	Gene(s) annotated to the term	Directly Annotated GOID List
8643	carbohydrate transport	72 out of 187 genes, 38.5%	585 out of 6473 background genes, 9.0%	2.84e-26	0	C1_00630W_A:CTN1:UGA2:EHD3:DUR3:AUT7:AOX2:ARG5,6:LIP1:MLS1:GAD1:CYB2:C2_00180C_A:AMO1:MNN41:HSP21:PNG2:PST1:PRB1:ACS1:C3_01130C_A:C3_02060W_A:MEP1:C3_02360C_A:C3_02750W_A:C3_03690W_A:C3_03760W_A:AAP1:AGT1:THI4:GAP2:C3_06040W_A:C4_00290C_A:CPA1:C4_02190C_A:ZCF25:C4_02340W_A:AMS1:C4_02660W_A:C4_03710C_A:JEN2:C4_04140W_A:ARG8:ALD6:GDH3:SOU2:XUT1:PRC2:TNA1:C5_04260W_A:C5_04470C_A:C5_04480C_A:GBU1:ARG…	6517:9313:6543:9437:15840:44550:19740:42144:6147:30447:9102:97639:6084:36267:6672:19432:55085:42906:30435:45454:6888:6820:34488:61709:46942:6207:51180:51278:16042:15851:72488:6537:70370:6145:6401:7039:6089:9062:19439:45733:42450:6487:6995:8152:51666:422:34497:30968:45329:15846:31505:19654:15976:45892:15847:6725:6085:1903222:30437:43161:31638:6526:70414:6396:45333:34727:10230:7033:71211:44182:2:97…
6526	arginine biosynthetic process	7 out of 187 genes, 3.7%	9 out of 6473 background genes, 0.1%	2.4e-07	0	ARG5,6:CPA1:ARG8:ARG3:ARG4:ARG1:CPA2	6543:6207:42450:6526:6355:6525:6592:8643:70409:30436
9084	glutamine family amino acid biosynthetic process	9 out of 187 genes, 4.8%	19 out of 6473 background genes, 0.3%	3.88e-07	0	GLT1:ARG5,6:CPA1:ARG8:GDH3:ARG3:ARG4:ARG1:CPA2	6543:97054:70887:36267:6207:6537:42450:9064:6526:19676:6355:6525:6592:8643:70409:30436
71702	organic substance transport	78 out of 187 genes, 41.7%	1446 out of 6473 background genes, 22.3%	6.67e-07	0	C1_00630W_A:CTN1:UGA2:EHD3:DUR3:AUT7:UGA4:AOX2:ARG5,6:LIP1:MLS1:C1_10350C_A:GAD1:CYB2:C2_00180C_A:AMO1:MNN41:HSP21:PNG2:PST1:PRB1:ACS1:C3_01130C_A:C3_02060W_A:MEP1:C3_02360C_A:C3_02750W_A:C3_03690W_A:C3_03760W_A:AAP1:AGT1:THI4:GAP2:C3_06040W_A:C4_00290C_A:CPA1:C4_02190C_A:ZCF25:C4_02340W_A:AMS1:C4_02660W_A:C4_03710C_A:JEN2:C4_04140W_A:ARG8:ALD6:GDH3:SOU2:XUT1:PRC2:TNA1:C5_04260W_A:C5_04470C_A:C5_…	9313:32889:6543:9437:51726:44550:19740:6147:55:30447:9102:97639:6084:19432:55085:42906:45454:46942:51180:6145:6401:7039:6089:19439:15812:6995:8152:51666:30968:34497:45329:15846:15976:45892:6725:43161:31638:44182:71211:2:97638:19676:19309:1904659:82:34629:9450:6355:6351:6914:6525:32258:34599:16241:15747:8643:9267:44805:16573:52837:15848:60257:3333:747:9228:1990961:6865:19427:6508:45041:35356:9987:…
9064	glutamine family amino acid metabolic process	10 out of 187 genes, 5.3%	28 out of 6473 background genes, 0.4%	1.24e-06	0	GLT1:ARG5,6:GAD1:CPA1:ARG8:GDH3:ARG3:ARG4:ARG1:CPA2	6543:19676:6355:6525:34599:8643:6508:97054:70887:36267:6207:6537:42450:9064:6526:6538:6592:70409:30436
6525	arginine metabolic process	7 out of 187 genes, 3.7%	11 out of 6473 background genes, 0.2%	2.09e-06	0	ARG5,6:CPA1:ARG8:ARG3:ARG4:ARG1:CPA2	6543:6355:6525:8643:6207:42450:6526:6592:70409:30436
19740	nitrogen utilization	6 out of 187 genes, 3.2%	16 out of 6473 background genes, 0.2%	0.00157	0	DUR1,2:GLT1:MEP1:GAP2:MEP2:GDH3	1900445:19740:30447:97639:1402:43419:6995:6807:15846:44406:97638:7155:19676:8643:9267:3333:6865:36170:71469:97054:70887:36267:72488:6537:9064:1900430:15696:7124:1403:44419
6810	transport	86 out of 187 genes, 46.0%	2005 out of 6473 background genes, 31.0%	0.0041	0	C1_00630W_A:CTN1:UGA2:ROA1:EHD3:DUR3:AUT7:UGA4:AOX2:ARG5,6:LIP1:MLS1:C1_10350C_A:GAD1:CYB2:C2_00180C_A:AMO1:MNN41:HSP21:PNG2:PST1:PRB1:C2_09590C_A:ACS1:C3_01130C_A:C3_02060W_A:MEP1:C3_02360C_A:C3_02750W_A:C3_03690W_A:C3_03760W_A:AAP1:AGT1:THI4:GAP2:C3_06040W_A:C4_00290C_A:MEP2:C4_00990W_A:CPA1:C4_02190C_A:ZCF25:C4_02340W_A:AMS1:C4_02660W_A:C4_03710C_A:JEN2:C4_04140W_A:ARG8:ALD6:GDH3:SOU2:XUT1:PRC…	9313:32889:36178:6543:1900445:9437:43709:51726:44550:19740:33215:6147:55:30447:9102:97639:6084:463:19432:55085:42906:45454:1402:46942:51180:6145:6401:7039:6089:19439:15812:6995:8152:51666:30968:34497:45329:15846:15976:45892:6725:36244:43161:31638:44406:44182:71211:2:97638:7155:1516:19676:19309:44409:1904659:82:34629:9450:6355:6351:6914:6525:6812:32258:34599:16241:15747:8643:9267:44011:44805:16573…
6082	organic acid metabolic process	26 out of 187 genes, 13.9%	361 out of 6473 background genes, 5.6%	0.00575	0	CTN1:UGA2:C1_02970W_A:GOR1:GLT1:ADH2:ARG5,6:MLS1:GAD1:CYB2:LYS22:ARA1:ACS1:C3_06950W_A:CPA1:ARG8:GDH3:FET3:ARG3:HBR2:ARG4:ARG1:CPA2:BIO4:BIO3:BIO2	6543:9437:44262:33215:9102:6084:55085:6567:45454:6116:6089:8152:51666:9085:15976:52699:43161:19265:1516:19676:9450:6355:6525:1903257:30643:34599:8643:16573:6799:19427:6508:947:97054:70887:36267:19878:6207:6537:9062:45733:42450:9064:15893:422:19654:6085:19752:6526:34727:45333:6538:45069:9436:6592:6097:34755:70409:6826:6068:30436:43458
51234	establishment of localization	86 out of 187 genes, 46.0%	2028 out of 6473 background genes, 31.3%	0.00672	0.002	C1_00630W_A:CTN1:UGA2:ROA1:EHD3:DUR3:AUT7:UGA4:AOX2:ARG5,6:LIP1:MLS1:C1_10350C_A:GAD1:CYB2:C2_00180C_A:AMO1:MNN41:HSP21:PNG2:PST1:PRB1:C2_09590C_A:ACS1:C3_01130C_A:C3_02060W_A:MEP1:C3_02360C_A:C3_02750W_A:C3_03690W_A:C3_03760W_A:AAP1:AGT1:THI4:GAP2:C3_06040W_A:C4_00290C_A:MEP2:C4_00990W_A:CPA1:C4_02190C_A:ZCF25:C4_02340W_A:AMS1:C4_02660W_A:C4_03710C_A:JEN2:C4_04140W_A:ARG8:ALD6:GDH3:SOU2:XUT1:PRC…	9313:32889:36178:6543:1900445:9437:43709:51726:44550:19740:33215:6147:55:30447:9102:97639:6084:463:19432:55085:42906:45454:1402:46942:51180:6145:6401:7039:6089:19439:15812:6995:8152:51666:30968:34497:45329:15846:15976:45892:6725:36244:43161:31638:44406:44182:71211:2:97638:7155:1516:19676:19309:44409:1904659:82:34629:9450:6355:6351:6914:6525:6812:32258:34599:16241:15747:8643:9267:44011:44805:16573…
16053	organic acid biosynthetic process	16 out of 187 genes, 8.6%	164 out of 6473 background genes, 2.5%	0.00836	0.0018	C1_02970W_A:GLT1:ARG5,6:LYS22:CPA1:ARG8:GDH3:FET3:ARG3:HBR2:ARG4:ARG1:CPA2:BIO4:BIO3:BIO2	6543:33215:9102:55085:45454:8152:9085:52699:19265:1516:19676:6355:6525:1903257:8643:97054:70887:36267:19878:6207:6537:42450:9064:15893:6526:6592:34755:70409:6826:30436
42450	arginine biosynthetic process via ornithine	3 out of 187 genes, 1.6%	3 out of 6473 background genes, 0.0%	0.01106	0.0033	ARG8:ARG3:ARG4	6525:8643:42450:6526:6592:30436
43436	oxoacid metabolic process	25 out of 187 genes, 13.4%	355 out of 6473 background genes, 5.5%	0.01263	0.0031	CTN1:UGA2:GOR1:GLT1:ADH2:ARG5,6:MLS1:GAD1:CYB2:LYS22:ARA1:ACS1:C3_06950W_A:CPA1:ARG8:GDH3:FET3:ARG3:HBR2:ARG4:ARG1:CPA2:BIO4:BIO3:BIO2	6543:9437:44262:33215:9102:6084:55085:6567:6116:6089:8152:51666:9085:15976:43161:19265:1516:19676:9450:6355:6525:30643:34599:8643:16573:6799:19427:6508:947:97054:70887:36267:19878:6207:6537:9062:45733:42450:9064:15893:422:19654:6085:19752:6526:34727:45333:6538:45069:9436:6592:6097:34755:70409:6826:6068:30436:43458
1901607	alpha-amino acid biosynthetic process	11 out of 187 genes, 5.9%	87 out of 6473 background genes, 1.3%	0.01676	0.0029	GLT1:ARG5,6:LYS22:CPA1:ARG8:GDH3:ARG3:HBR2:ARG4:ARG1:CPA2	6543:9085:19265:19676:6355:6525:8643:97054:70887:36267:19878:6207:6537:42450:9064:6526:6592:70409:30436
46394	carboxylic acid biosynthetic process	15 out of 187 genes, 8.0%	155 out of 6473 background genes, 2.4%	0.01699	0.0027	GLT1:ARG5,6:LYS22:CPA1:ARG8:GDH3:FET3:ARG3:HBR2:ARG4:ARG1:CPA2:BIO4:BIO3:BIO2	6543:33215:9102:55085:8152:9085:19265:1516:19676:6355:6525:8643:97054:70887:36267:19878:6207:6537:42450:9064:15893:6526:6592:34755:70409:6826:30436
19752	carboxylic acid metabolic process	24 out of 187 genes, 12.8%	343 out of 6473 background genes, 5.3%	0.0206	0.0025	CTN1:UGA2:GOR1:GLT1:ADH2:ARG5,6:MLS1:GAD1:CYB2:LYS22:ARA1:ACS1:CPA1:ARG8:GDH3:FET3:ARG3:HBR2:ARG4:ARG1:CPA2:BIO4:BIO3:BIO2	6543:9437:44262:33215:9102:6084:55085:6567:6116:6089:8152:51666:9085:15976:43161:19265:1516:19676:9450:6355:6525:34599:8643:16573:19427:6508:947:97054:70887:36267:19878:6207:6537:9062:45733:42450:9064:15893:19654:6085:19752:6526:34727:45333:6538:45069:9436:6592:6097:34755:70409:6826:6068:30436:43458
1901605	alpha-amino acid metabolic process	13 out of 187 genes, 7.0%	124 out of 6473 background genes, 1.9%	0.0248	0.0024	GLT1:ADH2:ARG5,6:GAD1:LYS22:CPA1:ARG8:GDH3:ARG3:HBR2:ARG4:ARG1:CPA2	6543:6567:6116:9085:19265:19676:6355:6525:34599:8643:6508:947:97054:70887:36267:19878:6207:6537:42450:9064:6526:6538:45069:6592:70409:6068:30436:43458
8652	amino acid biosynthetic process	11 out of 187 genes, 5.9%	97 out of 6473 background genes, 1.5%	0.04631	0.0044	GLT1:ARG5,6:LYS22:CPA1:ARG8:GDH3:ARG3:HBR2:ARG4:ARG1:CPA2	6543:9085:19265:19676:6355:6525:8643:97054:70887:36267:19878:6207:6537:42450:9064:6526:6592:70409:30436
